# Supplementary material for: Development and validation of two questionnaires: Dental home care and dental health in Swedish dogs
Source: PLoS One. 2019 Jan 25;14(1):e0204581. doi: 10.1371/journal.pone.0204581 (PMC6347148; doi:10.1371/journal.pone.0204581)
Supplement: S3 Doc — (XLSX) [file pone.0204581.s003.xlsx]

## Sheet: DOCorMat
Dog Owners Survey
Variables Selected for Factor Analysis
n=59978
	dentHealthAssess	dentHealthImp	impGenHealth	impFeed	impChewBone	impBrush	impTextile	impBreed	impChewToy	impDentStick	ImpToothpaste	recVet	recBreeder	recClub	recFamily	recLit	recInternet	recEcucation	freqBrush	freqTextile	canBrushDaily	homeEaseInspect	freqChewToy	freqChewbone	freqDentStick	freqToothpaste	freqRinse	tartarScraper	anestDentalCleaning	periodontitis	Halitosis	TartarNow	vetRecChewbone	vetRecDentStick	vetRecToothpaste	vetRecDentFood	genHealthAssess	diseaseNone
dentHealthAssess	1	0.234506	0.132443	0.0313541	0.086489	-0.150435	-0.127084	0.00240236	0.0486267	0.00478544	-0.123366	0.221903	0.0231471	0.0172452	0.076416	0.0369909	0.0566968	0.0356376	0.0607075	0.055455	0.108573	-0.292735	-0.130438	-0.147748	-0.0276453	0.0714723	0.129799	-0.160277	-0.459616	-0.455344	-0.478687	-0.570104	0.0319342	0.0698255	0.197212	0.0674186	0.353111	0.129205
dentHealthImp	0.234506	1	0.246528	0.114637	0.0673759	0.184669	0.125686	0.120269	0.0397931	0.0433493	0.120043	-0.0482511	-0.0780782	-0.0789485	-0.0249396	-0.0663661	-0.0405173	-0.0823206	-0.169259	-0.094948	-0.165831	-0.0996034	-0.0631418	-0.0644111	-0.0499324	-0.136789	-0.0390661	0.0313799	0.00393352	-0.025775	-0.129343	-0.165298	-0.0238877	-0.0137341	-0.0374176	-0.0206364	0.128132	0.0124053
impGenHealth	0.132443	0.246528	1	0.141403	0.0977366	0.0437902	0.0440039	0.133996	0.100041	0.0639864	0.0466297	0.00474419	-0.0279841	-0.0382394	-0.0151475	-0.035881	-0.020669	-0.0479599	-0.0493206	-0.0397685	-0.058453	-0.0774632	-0.0501864	-0.0412139	-0.0374433	-0.0371039	-0.00880884	0.00250847	-0.0338397	-0.0326847	-0.074036	-0.0907534	-0.0182957	-0.0133136	0.002897	-0.0197806	0.110552	0.0194501
impFeed	0.0313541	0.114637	0.141403	1	0.117446	0.0792183	0.119609	0.134367	0.206927	0.2858	0.163736	-0.0195159	-0.053058	-0.023128	-0.0359276	0.00826239	0.00882053	-0.0593332	-0.0586162	-0.0837438	-0.0824256	0.0169252	-0.0803644	-0.0393794	-0.167426	-0.0723518	-0.0526092	-0.0638837	0.00387445	0.00819817	-0.0103951	-0.0419518	-0.0733918	-0.114346	-0.0400797	-0.158696	0.0312483	0.0386838
impChewBone	0.086489	0.0673759	0.0977366	0.117446	1	-0.0670097	0.0216478	0.0571952	0.236162	0.202996	0.00448302	0.066431	0.0189382	0.00173432	-0.000793581	-0.00331466	-0.017591	0.0185413	0.0688844	0.00444313	0.0389617	-0.0270584	-0.109559	-0.465166	-0.113186	0.0465085	0.00448077	-0.0481451	-0.0710471	-0.0464186	-0.0544136	-0.0665783	-0.191964	-0.060265	0.046849	-0.0111143	0.0515609	0.0377022
impBrush	-0.150435	0.184669	0.0437902	0.0792183	-0.0670097	1	0.478375	0.0820834	0.0399226	0.0927878	0.598536	-0.400946	-0.309135	-0.239409	-0.238321	-0.209809	-0.168007	-0.255973	-0.631193	-0.295585	-0.553815	0.154505	-0.0983317	0.0395244	-0.074433	-0.534801	-0.159708	0.131275	0.180647	0.129655	0.127292	0.126118	-0.0390397	-0.0890529	-0.319481	-0.0713759	-0.0431012	-0.0307414
impTextile	-0.127084	0.125686	0.0440039	0.119609	0.0216478	0.478375	1	0.107959	0.127208	0.122803	0.35062	-0.256377	-0.19021	-0.167371	-0.134997	-0.147215	-0.128639	-0.195276	-0.305075	-0.50084	-0.310325	0.131198	-0.0954737	-0.00432667	-0.0790783	-0.273364	-0.152506	0.097517	0.164515	0.110461	0.086869	0.102118	-0.0610434	-0.0912796	-0.190092	-0.0705474	-0.0397392	-0.0203687
impBreed	0.00240236	0.120269	0.133996	0.134367	0.0571952	0.0820834	0.107959	1	0.0445332	0.0168425	0.074369	-0.0511415	-0.0605421	-0.0870052	-0.0378321	-0.0672145	-0.070479	-0.101276	-0.0454211	-0.0572681	-0.0379404	-0.054521	0.00388259	-0.00883131	0.0082305	-0.0424002	-0.0431697	0.0837951	0.0572695	0.0599656	-0.000811782	0.00413617	-0.0440363	-0.0323367	-0.0469588	-0.0590876	0.00935449	-0.00985303
impChewToy	0.0486267	0.0397931	0.100041	0.206927	0.236162	0.0399226	0.127208	0.0445332	1	0.290126	0.144156	0.014325	-0.043101	0.0124762	-0.0518802	0.0254571	-0.00610934	-0.0170083	-0.0427554	-0.0894821	-0.0795743	0.0554578	-0.409574	-0.133353	-0.172328	-0.0586516	-0.0339268	-0.0992872	-0.0435629	-0.0190686	-0.0102806	-0.0767691	-0.105835	-0.108789	-0.0206667	-0.0559272	0.0331149	0.0354419
impDentStick	0.00478544	0.0433493	0.0639864	0.2858	0.202996	0.0927878	0.122803	0.0168425	0.290126	1	0.211781	0.00193496	-0.0345588	0.0102161	-0.0300667	0.0395733	0.0399342	-0.0091971	-0.0443278	-0.0701365	-0.104581	0.104224	-0.139101	-0.0864553	-0.595588	-0.0692036	-0.0447733	-0.107176	-0.0187778	-0.00627883	0.000982396	-0.0352666	-0.0611584	-0.240608	-0.029269	-0.0624639	0.0207741	0.0492973
ImpToothpaste	-0.123366	0.120043	0.0466297	0.163736	0.00448302	0.598536	0.35062	0.074369	0.144156	0.211781	1	-0.270288	-0.222461	-0.151142	-0.180412	-0.116307	-0.100047	-0.170399	-0.477325	-0.216921	-0.433936	0.131566	-0.101533	0.013538	-0.129547	-0.600841	-0.160094	0.0512803	0.116945	0.092502	0.111829	0.0945016	-0.0525712	-0.116499	-0.401361	-0.0800265	-0.0371097	0.00204509
recVet	0.221903	-0.0482511	0.00474419	-0.0195159	0.066431	-0.400946	-0.256377	-0.0511415	0.014325	0.00193496	-0.270288	1	0.294801	0.249613	0.208465	0.204753	0.166209	0.228388	0.351666	0.181634	0.251421	-0.145853	0.00818955	-0.0550881	0.0195524	0.300329	0.131045	-0.128994	-0.29193	-0.190536	-0.162554	-0.205544	0.18232	0.224763	0.544805	0.150526	0.0944777	0.0644042
recBreeder	0.0231471	-0.0780782	-0.0279841	-0.053058	0.0189382	-0.309135	-0.19021	-0.0605421	-0.043101	-0.0345588	-0.222461	0.294801	1	0.393573	0.268315	0.199441	0.162728	0.18101	0.275832	0.172627	0.186956	-0.056662	0.0884876	0.00956862	0.038063	0.238835	0.07281	-0.0843862	-0.050903	-0.0380612	-0.0350909	-0.0276212	0.114259	0.125346	0.225818	0.083909	-0.0107277	-0.0195025
recClub	0.0172452	-0.0789485	-0.0382394	-0.023128	0.00173432	-0.239409	-0.167371	-0.0870052	0.0124762	0.0102161	-0.151142	0.249613	0.393573	1	0.216379	0.324826	0.282589	0.194672	0.197873	0.134885	0.140153	-0.0326172	0.0491383	0.0159728	0.0172952	0.169653	0.068069	-0.104561	-0.0567762	-0.0426355	-0.00837684	-0.034784	0.093314	0.0970909	0.18804	0.0671316	0.00986627	0.0152114
recFamily	0.076416	-0.0249396	-0.0151475	-0.0359276	-0.000793581	-0.238321	-0.134997	-0.0378321	-0.0518802	-0.0300667	-0.180412	0.208465	0.268315	0.216379	1	0.184327	0.19488	0.127819	0.168693	0.103722	0.163506	-0.0979735	0.0820641	0.00918208	0.0264327	0.147063	0.0519239	-0.0517334	-0.0443136	-0.0472736	-0.0955687	-0.0834808	0.0986789	0.110261	0.167326	0.0821296	0.0209281	-0.00206254
recLit	0.0369909	-0.0663661	-0.035881	0.00826239	-0.00331466	-0.209809	-0.147215	-0.0672145	0.0254571	0.0395733	-0.116307	0.204753	0.199441	0.324826	0.184327	1	0.512912	0.150796	0.139829	0.0931727	0.119992	-0.0588661	0.0582543	0.0231366	0.00560179	0.115124	0.0431661	-0.103093	-0.0526592	-0.0297973	-0.031808	-0.073495	0.0679948	0.0512044	0.129755	0.0450177	0.0240481	0.0425423
recInternet	0.0566968	-0.0405173	-0.020669	0.00882053	-0.017591	-0.168007	-0.128639	-0.070479	-0.00610934	0.0399342	-0.100047	0.166209	0.162728	0.282589	0.19488	0.512912	1	0.117222	0.103673	0.088453	0.114445	-0.080591	0.0819739	0.0336674	-0.00942471	0.0947304	0.0542233	-0.076926	-0.0475958	-0.0385816	-0.0561983	-0.0716373	0.0755345	0.0601723	0.128664	0.0563018	0.0363606	0.0369433
recEcucation	0.0356376	-0.0823206	-0.0479599	-0.0593332	0.0185413	-0.255973	-0.195276	-0.101276	-0.0170083	-0.0091971	-0.170399	0.228388	0.18101	0.194672	0.127819	0.150796	0.117222	1	0.241306	0.168583	0.167506	0.0189417	0.0185507	-0.0093785	0.0177971	0.197549	0.103134	-0.132086	-0.0850144	-0.0644275	-0.0333508	-0.0358392	0.0801131	0.0984022	0.164403	0.0923385	0.0183062	0.0228643
freqBrush	0.0607075	-0.169259	-0.0493206	-0.0586162	0.0688844	-0.631193	-0.305075	-0.0454211	-0.0427554	-0.0443278	-0.477325	0.351666	0.275832	0.197873	0.168693	0.139829	0.103673	0.241306	1	0.331549	0.52103	-0.0374038	0.0709577	-0.028974	0.0659272	0.765863	0.206886	-0.111569	-0.149711	-0.119675	-0.0554361	-0.0277231	0.0601824	0.0939083	0.305388	0.0868407	0.00886844	0.00535663
freqTextile	0.055455	-0.094948	-0.0397685	-0.0837438	0.00444313	-0.295585	-0.50084	-0.0572681	-0.0894821	-0.0701365	-0.216921	0.181634	0.172627	0.134885	0.103722	0.0931727	0.088453	0.168583	0.331549	1	0.225316	-0.0550956	0.0762473	0.0109653	0.0772024	0.315661	0.209317	-0.0738812	-0.108189	-0.0818223	-0.0313861	-0.0291176	0.0821153	0.104105	0.143727	0.0891783	0.0177512	0.0018429
canBrushDaily	0.108573	-0.165831	-0.058453	-0.0824256	0.0389617	-0.553815	-0.310325	-0.0379404	-0.0795743	-0.104581	-0.433936	0.251421	0.186956	0.140153	0.163506	0.119992	0.114445	0.167506	0.52103	0.225316	1	-0.122361	0.113493	-0.0145602	0.0987226	0.457599	0.130933	-0.0281279	-0.117934	-0.0868944	-0.0918713	-0.0845191	0.0211242	0.0684674	0.231776	0.0480878	0.0302263	0.0128416
homeEaseInspect	-0.292735	-0.0996034	-0.0774632	0.0169252	-0.0270584	0.154505	0.131198	-0.054521	0.0554578	0.104224	0.131566	-0.145853	-0.056662	-0.0326172	-0.0979735	-0.0588661	-0.080591	0.0189417	-0.0374038	-0.0550956	-0.122361	1	-0.068374	0.0283514	-0.0741004	-0.0512962	-0.0248936	-0.0974154	0.166287	0.13923	0.209012	0.19913	2.23584e-05	-0.0412805	-0.113692	-0.0221663	-0.132086	-0.029061
freqChewToy	-0.130438	-0.0631418	-0.0501864	-0.0803644	-0.109559	-0.0983317	-0.0954737	0.00388259	-0.409574	-0.139101	-0.101533	0.00818955	0.0884876	0.0491383	0.0820641	0.0582543	0.0819739	0.0185507	0.0709577	0.0762473	0.113493	-0.068374	1	0.203192	0.151858	0.0725046	0.00618038	0.120821	0.11502	0.0848828	0.0882122	0.15	0.0453535	0.0367992	0.0111669	0.0164626	-0.0989593	-0.0569045
freqChewbone	-0.147748	-0.0644111	-0.0412139	-0.0393794	-0.465166	0.0395244	-0.00432667	-0.00883131	-0.133353	-0.0864553	0.013538	-0.0550881	0.00956862	0.0159728	0.00918208	0.0231366	0.0336674	-0.0093785	-0.028974	0.0109653	-0.0145602	0.0283514	0.203192	1	0.124878	-0.0191598	-0.000570996	0.0543605	0.10798	0.0808629	0.127286	0.135888	0.165534	0.0192687	-0.0501106	-0.00184423	-0.095775	-0.0681025
freqDentStick	-0.0276453	-0.0499324	-0.0374433	-0.167426	-0.113186	-0.074433	-0.0790783	0.0082305	-0.172328	-0.595588	-0.129547	0.0195524	0.038063	0.0172952	0.0264327	0.00560179	-0.00942471	0.0177971	0.0659272	0.0772024	0.0987226	-0.0741004	0.151858	0.124878	1	0.0895516	0.049153	0.0733271	0.0156986	0.0182611	0.0350217	0.0321149	0.0425793	0.198638	0.0312641	0.0453785	-0.0348077	-0.0474269
freqToothpaste	0.0714723	-0.136789	-0.0371039	-0.0723518	0.0465085	-0.534801	-0.273364	-0.0424002	-0.0586516	-0.0692036	-0.600841	0.300329	0.238835	0.169653	0.147063	0.115124	0.0947304	0.197549	0.765863	0.315661	0.457599	-0.0512962	0.0725046	-0.0191598	0.0895516	1	0.223642	-0.0771911	-0.142216	-0.109336	-0.0648559	-0.0408017	0.0516143	0.0965728	0.392069	0.0832718	0.0184405	0.00214529
freqRinse	0.129799	-0.0390661	-0.00880884	-0.0526092	0.00448077	-0.159708	-0.152506	-0.0431697	-0.0339268	-0.0447733	-0.160094	0.131045	0.07281	0.068069	0.0519239	0.0431661	0.0542233	0.103134	0.206886	0.209317	0.130933	-0.0248936	0.00618038	-0.000570996	0.049153	0.223642	1	-0.0933495	-0.164029	-0.143212	-0.0825533	-0.0697897	0.055931	0.0780047	0.133427	0.0848873	0.0499658	0.0250469
tartarScraper	-0.160277	0.0313799	0.00250847	-0.0638837	-0.0481451	0.131275	0.097517	0.0837951	-0.0992872	-0.107176	0.0512803	-0.128994	-0.0843862	-0.104561	-0.0517334	-0.103093	-0.076926	-0.132086	-0.111569	-0.0738812	-0.0281279	-0.0974154	0.120821	0.0543605	0.0733271	-0.0771911	-0.0933495	1	0.150511	0.150921	0.133158	0.218612	-0.0297613	-0.0163762	-0.0871876	-0.0443944	-0.0823277	-0.0632403
anestDentalCleaning	-0.459616	0.00393352	-0.0338397	0.00387445	-0.0710471	0.180647	0.164515	0.0572695	-0.0435629	-0.0187778	0.116945	-0.29193	-0.050903	-0.0567762	-0.0443136	-0.0526592	-0.0475958	-0.0850144	-0.149711	-0.108189	-0.117934	0.166287	0.11502	0.10798	0.0156986	-0.142216	-0.164029	0.150511	1	0.501107	0.265413	0.260129	-0.0640292	-0.0977045	-0.252676	-0.100178	-0.2046	-0.116697
periodontitis	-0.455344	-0.025775	-0.0326847	0.00819817	-0.0464186	0.129655	0.110461	0.0599656	-0.0190686	-0.00627883	0.092502	-0.190536	-0.0380612	-0.0426355	-0.0472736	-0.0297973	-0.0385816	-0.0644275	-0.119675	-0.0818223	-0.0868944	0.13923	0.0848828	0.0808629	0.0182611	-0.109336	-0.143212	0.150921	0.501107	1	0.242281	0.23228	-0.0460635	-0.0706103	-0.167393	-0.0726106	-0.199522	-0.103585
Halitosis	-0.478687	-0.129343	-0.074036	-0.0103951	-0.0544136	0.127292	0.086869	-0.000811782	-0.0102806	0.000982396	0.111829	-0.162554	-0.0350909	-0.00837684	-0.0955687	-0.031808	-0.0561983	-0.0333508	-0.0554361	-0.0313861	-0.0918713	0.209012	0.0882122	0.127286	0.0350217	-0.0648559	-0.0825533	0.133158	0.265413	0.242281	1	0.451526	-0.0384697	-0.0630675	-0.151674	-0.0622602	-0.228527	-0.0898581
TartarNow	-0.570104	-0.165298	-0.0907534	-0.0419518	-0.0665783	0.126118	0.102118	0.00413617	-0.0767691	-0.0352666	0.0945016	-0.205544	-0.0276212	-0.034784	-0.0834808	-0.073495	-0.0716373	-0.0358392	-0.0277231	-0.0291176	-0.0845191	0.19913	0.15	0.135888	0.0321149	-0.0408017	-0.0697897	0.218612	0.260129	0.23228	0.451526	1	-0.0283688	-0.057964	-0.167309	-0.0378285	-0.264032	-0.119742
vetRecChewbone	0.0319342	-0.0238877	-0.0182957	-0.0733918	-0.191964	-0.0390397	-0.0610434	-0.0440363	-0.105835	-0.0611584	-0.0525712	0.18232	0.114259	0.093314	0.0986789	0.0679948	0.0755345	0.0801131	0.0601824	0.0821153	0.0211242	2.23584e-05	0.0453535	0.165534	0.0425793	0.0516143	0.055931	-0.0297613	-0.0640292	-0.0460635	-0.0384697	-0.0283688	1	0.418529	0.201701	0.237124	0.0168409	0.0078865
vetRecDentStick	0.0698255	-0.0137341	-0.0133136	-0.114346	-0.060265	-0.0890529	-0.0912796	-0.0323367	-0.108789	-0.240608	-0.116499	0.224763	0.125346	0.0970909	0.110261	0.0512044	0.0601723	0.0984022	0.0939083	0.104105	0.0684674	-0.0412805	0.0367992	0.0192687	0.198638	0.0965728	0.0780047	-0.0163762	-0.0977045	-0.0706103	-0.0630675	-0.057964	0.418529	1	0.281497	0.287589	0.0292986	0.00477643
vetRecToothpaste	0.197212	-0.0374176	0.002897	-0.0400797	0.046849	-0.319481	-0.190092	-0.0469588	-0.0206667	-0.029269	-0.401361	0.544805	0.225818	0.18804	0.167326	0.129755	0.128664	0.164403	0.305388	0.143727	0.231776	-0.113692	0.0111669	-0.0501106	0.0312641	0.392069	0.133427	-0.0871876	-0.252676	-0.167393	-0.151674	-0.167309	0.201701	0.281497	1	0.1923	0.0806134	0.0405994
vetRecDentFood	0.0674186	-0.0206364	-0.0197806	-0.158696	-0.0111143	-0.0713759	-0.0705474	-0.0590876	-0.0559272	-0.0624639	-0.0800265	0.150526	0.083909	0.0671316	0.0821296	0.0450177	0.0563018	0.0923385	0.0868407	0.0891783	0.0480878	-0.0221663	0.0164626	-0.00184423	0.0453785	0.0832718	0.0848873	-0.0443944	-0.100178	-0.0726106	-0.0622602	-0.0378285	0.237124	0.287589	0.1923	1	0.0317189	0.00380137
genHealthAssess	0.353111	0.128132	0.110552	0.0312483	0.0515609	-0.0431012	-0.0397392	0.00935449	0.0331149	0.0207741	-0.0371097	0.0944777	-0.0107277	0.00986627	0.0209281	0.0240481	0.0363606	0.0183062	0.00886844	0.0177512	0.0302263	-0.132086	-0.0989593	-0.095775	-0.0348077	0.0184405	0.0499658	-0.0823277	-0.2046	-0.199522	-0.228527	-0.264032	0.0168409	0.0292986	0.0806134	0.0317189	1	0.346627
diseaseNone	0.129205	0.0124053	0.0194501	0.0386838	0.0377022	-0.0307414	-0.0203687	-0.00985303	0.0354419	0.0492973	0.00204509	0.0644042	-0.0195025	0.0152114	-0.00206254	0.0425423	0.0369433	0.0228643	0.00535663	0.0018429	0.0128416	-0.029061	-0.0569045	-0.0681025	-0.0474269	0.00214529	0.0250469	-0.0632403	-0.116697	-0.103585	-0.0898581	-0.119742	0.0078865	0.00477643	0.0405994	0.00380137	0.346627	1

## Sheet: VHPCorMat
Veterinary Health Professionals Survey
Variables Selected for Factor Analysis
n=1436 (veterinarians n=886; veterinary nurses n=550)
	impGenHealth	impDentFeed	impChewBone	impBrush	impTextile	impDentClean	impBreed	impChewToy	impDentStick	impToothpaste	impRinse	freqDentProb	freqPeriodontitis	recChewBone	recDentStick	recToothpaste	recRinse	recDentFeed	recBrush	recTextile	recFreqDentClean	followUp
impGenHealth	1	0.141381	0.0793404	-0.0191268	0.0202352	0.11383	0.0515605	0.0894368	0.0748424	0.139746	0.069625	-0.0111909	-0.0022561	0.0947188	0.105969	0.042016	0.0618032	0.104353	-0.023656	0.0365676	0.0145996	0.0934192
impDentFeed	0.141381	1	0.32059	-0.0686684	0.061551	0.111826	0.0287916	0.298066	0.452161	0.314538	0.260232	-0.123135	-0.121009	0.213328	0.284021	0.15203	0.0202426	0.424865	-0.0974142	-0.0131392	0.174134	-0.0301138
impChewBone	0.0793404	0.32059	1	-0.0769604	0.087131	0.0112261	0.0677414	0.415514	0.372571	0.179745	0.155162	-0.134668	-0.146155	0.539465	0.212298	0.0224376	0.0178522	0.148876	-0.149708	0.00131234	0.15579	-0.0390808
impBrush	-0.0191268	-0.0686684	-0.0769604	1	0.299265	0.205154	0.00981884	-0.0231224	-0.0541745	0.085827	0.151692	0.303358	0.296718	-0.10829	-0.0644168	0.184363	0.16337	0.0147153	0.600516	0.263857	-0.35473	0.0797064
impTextile	0.0202352	0.061551	0.087131	0.299265	1	0.127666	0.0270968	0.179836	0.0951965	0.113984	0.216838	0.104455	0.060297	0.0397921	0.0258746	0.0857299	0.117265	0.00090608	0.164776	0.466058	-0.0953452	0.00973172
impDentClean	0.11383	0.111826	0.0112261	0.205154	0.127666	1	0.0991613	0.0530556	0.12239	0.179493	0.190386	0.18856	0.30293	-0.0116077	0.106867	0.131564	0.172317	0.14755	0.148866	0.0845636	-0.0789142	0.0881733
impBreed	0.0515605	0.0287916	0.0677414	0.00981884	0.0270968	0.0991613	1	0.0286946	0.00965999	0.0362681	0.0648538	0.0983877	0.095556	0.0275335	-0.0184281	0.00521401	0.0189419	-0.0052185	-0.0041826	-0.0160724	0.0369142	-0.0521708
impChewToy	0.0894368	0.298066	0.415514	-0.0231224	0.179836	0.0530556	0.0286946	1	0.383225	0.22788	0.184665	-0.0929081	-0.0870498	0.239996	0.216162	0.0759619	0.0390321	0.194018	-0.0832775	0.102651	0.105366	0.014171
impDentStick	0.0748424	0.452161	0.372571	-0.0541745	0.0951965	0.12239	0.00965999	0.383225	1	0.311628	0.262607	-0.156812	-0.127148	0.240962	0.516443	0.12641	0.0567834	0.299266	-0.12328	-0.0275051	0.208687	0.00823975
impToothpaste	0.139746	0.314538	0.179745	0.085827	0.113984	0.179493	0.0362681	0.22788	0.311628	1	0.325645	-0.0709218	-0.0206841	0.127186	0.248048	0.536343	0.158828	0.239753	-0.009885	0.0385239	0.0710626	0.0383751
impRinse	0.069625	0.260232	0.155162	0.151692	0.216838	0.190386	0.0648538	0.184665	0.262607	0.325645	1	0.0104542	0.0371412	0.0445111	0.0961035	0.145412	0.292401	0.145772	0.0250812	0.0316851	0.0457911	0.018372
freqDentProb	-0.0111909	-0.123135	-0.134668	0.303358	0.104455	0.18856	0.0983877	-0.0929081	-0.156812	-0.0709218	0.0104542	1	0.503561	-0.117504	-0.104128	0.0645198	0.123828	-0.0246912	0.301337	0.161171	-0.229583	0.0990153
freqPeriodontitis	-0.0022561	-0.121009	-0.146155	0.296718	0.060297	0.30293	0.095556	-0.0870498	-0.127148	-0.0206841	0.0371412	0.503561	1	-0.107382	-0.0592648	0.145947	0.211745	-0.0063368	0.359573	0.179452	-0.276387	0.155971
recChewBone	0.0947188	0.213328	0.539465	-0.10829	0.0397921	-0.0116077	0.0275335	0.239996	0.240962	0.127186	0.0445111	-0.117504	-0.107382	1	0.367661	0.168706	0.181656	0.288364	-0.0023782	0.159615	0.147	0.0462474
recDentStick	0.105969	0.284021	0.212298	-0.0644168	0.0258746	0.106867	-0.0184281	0.216162	0.516443	0.248048	0.0961035	-0.104128	-0.0592648	0.367661	1	0.298001	0.282498	0.442191	0.0495254	0.16102	0.169761	0.125379
recToothpaste	0.042016	0.15203	0.0224376	0.184363	0.0857299	0.131564	0.00521401	0.0759619	0.12641	0.536343	0.145412	0.0645198	0.145947	0.168706	0.298001	1	0.348927	0.327544	0.315632	0.246346	-0.0664123	0.136407
recRinse	0.0618032	0.0202426	0.0178522	0.16337	0.117265	0.172317	0.0189419	0.0390321	0.0567834	0.158828	0.292401	0.123828	0.211745	0.181656	0.282498	0.348927	1	0.309125	0.34336	0.34805	-0.0622818	0.216662
recDentFeed	0.104353	0.424865	0.148876	0.0147153	0.00090608	0.14755	-0.0052185	0.194018	0.299266	0.239753	0.145772	-0.0246912	-0.0063368	0.288364	0.442191	0.327544	0.309125	1	0.0865785	0.169322	0.105723	0.113017
recBrush	-0.023656	-0.0974142	-0.149708	0.600516	0.164776	0.148866	-0.0041826	-0.0832775	-0.12328	-0.009885	0.0250812	0.301337	0.359573	-0.0023782	0.0495254	0.315632	0.34336	0.0865785	1	0.407023	-0.383495	0.144092
recTextile	0.0365676	-0.0131392	0.00131234	0.263857	0.466058	0.0845636	-0.0160724	0.102651	-0.0275051	0.0385239	0.0316851	0.161171	0.179452	0.159615	0.16102	0.246346	0.34805	0.169322	0.407023	1	-0.13485	0.147015
recFreqDentClean	0.0145996	0.174134	0.15579	-0.35473	-0.0953452	-0.0789142	0.0369142	0.105366	0.208687	0.0710626	0.0457911	-0.229583	-0.276387	0.147	0.169761	-0.0664123	-0.0622818	0.105723	-0.383495	-0.13485	1	-0.0972751
followUp	0.0934192	-0.0301138	-0.0390808	0.0797064	0.00973172	0.0881733	-0.0521708	0.014171	0.00823975	0.0383751	0.018372	0.0990153	0.155971	0.0462474	0.125379	0.136407	0.216662	0.113017	0.144092	0.147015	-0.0972751	1
