# Supplementary material for: Development and validation of two questionnaires: Dental home care and dental health in Swedish dogs
Source: PLoS One. 2019 Jan 25;14(1):e0204581. doi: 10.1371/journal.pone.0204581 (PMC6347148; doi:10.1371/journal.pone.0204581)
Supplement: S1 Table — (XLSX) [file pone.0204581.s004.xlsx]

## Sheet: Dog Owners
Question number	Original question in Swedish	English translation	Short variable name		Why not included in EFA	Action on "Don't know"	Action on missing value
1	Vilket år är din hund född?:Välj ett årtal nedan	What year was your dog born?:Choose a year below	dogBorn		Background question
2	Vilken ras tillhör din hund?:Välj ett alternativ nedan	What breed is your dog?:Choose an alternative below	dogBreed		Nominal variable
3	Ungefär hur mycket väger din hund?:	Approximately how much does your dog weigh?:	dogWeight		Background question
4	Vilket kön har din hund?:	What is your dog's gender?:	dogSex		Nominal variable
5	Hur tycker du att din hunds tandhälsa är?:	How would you appraise your dog's dental health ?:	dentHealthAssess	x		-> "Neither good nor bad"	RF Imputation
6	Hur viktigt är det för dig att din hund har god tandhälsa?:	How important is it for you that your dog has good dental health?:	dentHealthImp	x		-> "Not particularly important"	RF Imputation
7	Vad anser du är viktigt för en god tandhälsa hos hunden?:God allmänhälsa	What do you consider to be important to good dental health in the dog? :Good general health	impGenHealth	x		-> "Not particularly important"	RF Imputation
7	Vad anser du är viktigt för en god tandhälsa hos hunden?:Fodersort, särskilt foder som enligt tillverkaren ger god tandhälsa	What do you consider to be important to good dental health in the dog? :Special dog food that according to the manufacturer benefits dental health	impFeed	x		-> "Not particularly important"	RF Imputation
7	Vad anser du är viktigt för en god tandhälsa hos hunden?:Tuggben, t.ex av hud, tjurmuskel, torkade grisöron eller knorrar	What do you consider to be important to good dental health in the dog? :Chewingbones, e.g. rawhide, bully sticks, pig ears or pig tails	impChewBone	x		-> "Not particularly important"	RF Imputation
7	Vad anser du är viktigt för en god tandhälsa hos hunden?:Tandborstning	What do you consider to be important to good dental health in the dog? :Tooth brushing	impBrush	x		-> "Not particularly important"	RF Imputation
7	Vad anser du är viktigt för en god tandhälsa hos hunden?:Tandrengöring med textilier ( t.ex fingertuta, mikrofiber, tyg, gasbinda)	What do you consider to be important to good dental health in the dog? :Dental cleaning with textiles (e.g. fingercloth, microfiber, cloth or gauze)	impTextile	x		-> "Not particularly important"	RF Imputation
7	Vad anser du är viktigt för en god tandhälsa hos hunden?:Hundens ras / ärftlighet	What do you consider to be important to good dental health in the dog? :The dogs breed / heredity	impBreed	x		-> "Not particularly important"	RF Imputation
7	Vad anser du är viktigt för en god tandhälsa hos hunden?:Tuggleksaker, t.ex pipleksaker, tygleksaker, låtsasben, gosedjur	What do you consider to be important to good dental health in the dog? :Chewingtoys, e.g. squeaky toys, textile toys, artificial bones, stuffed toys	impChewToy	x		-> "Not particularly important"	RF Imputation
7	Vad anser du är viktigt för en god tandhälsa hos hunden?:Dental-tugg, särskilda ben / tugg som enligt tillverkaren ger god tandhälsa	What do you consider to be important to good dental health in the dog? :Special dental chews that according to the manufacturer benefits dental health	impDentStick	x		-> "Not particularly important"	RF Imputation
7	Vad anser du är viktigt för en god tandhälsa hos hunden?:Märgben	What do you consider to be important to good dental health in the dog? :Marrow bones	impMarrowbone		High risk of misinterpretation
7	Vad anser du är viktigt för en god tandhälsa hos hunden?:Tandkräm för hund	What do you consider to be important to good dental health in the dog? :Dog toothpaste	ImpToothpaste	x		-> "Not particularly important"	RF Imputation
8	Har du någon gång blivit rekommenderad av någon av följande att borsta / rengöra din hunds tänder?:Hos veterinären	Have you ever been recommended, by any of the following, to brush / clean your dog's teeth?:By a veterinary clinic	recVet	x		RF Imputation	RF Imputation
8	Har du någon gång blivit rekommenderad av någon av följande att borsta / rengöra din hunds tänder?:Av uppfödare	Have you ever been recommended, by any of the following, to brush / clean your dog's teeth?:By breeder	recBreeder	x		RF Imputation	RF Imputation
8	Har du någon gång blivit rekommenderad av någon av följande att borsta / rengöra din hunds tänder?:Av rasklubb / hundklubb (t.ex. medlemstidning eller föreläsning)	Have you ever been recommended, by any of the following, to brush / clean your dog's teeth?:By breed club/ dog club (e.g. member journal or lecture)	recClub	x		RF Imputation	RF Imputation
8	Har du någon gång blivit rekommenderad av någon av följande att borsta / rengöra din hunds tänder?:Av vänner eller familj	Have you ever been recommended, by any of the following, to brush / clean your dog's teeth?:By friends or family	recFamily	x		RF Imputation	RF Imputation
8	Har du någon gång blivit rekommenderad av någon av följande att borsta / rengöra din hunds tänder?:I böcker eller tidsskrifter	Have you ever been recommended, by any of the following, to brush / clean your dog's teeth?:By books or journals	recLit	x		RF Imputation	RF Imputation
8	Har du någon gång blivit rekommenderad av någon av följande att borsta / rengöra din hunds tänder?:På internet (t.ex. informationssidor eller sociala medier)	Have you ever been recommended, by any of the following, to brush / clean your dog's teeth?:By the internet (e.g. information pages or social media)	recInternet	x		RF Imputation	RF Imputation
8	Har du någon gång blivit rekommenderad av någon av följande att borsta / rengöra din hunds tänder?:I egen vårdutbildning	Have you ever been recommended, by any of the following, to brush / clean your dog's teeth?:By my own health care education	recEcucation	x		RF Imputation	RF Imputation
9	Vilken metod för tandrengöring rekommenderades hos veterinären?:	What method of dental cleaning was recommended at the veterinary clinic? ( only visible to respondents who answered that they had been recommended by a veterinary clinic on question 8):	vetRecMethod		Only subselection of respondents
10	När du fick rekommendationen hos veterinären att borsta / rengöra din hunds tänder, vem gav dig informationen?:	When you received the recommendation at the veterinary clinic to brush / clean your dog's teeth, who gave you the information? ( only visible to respondents who answered that they had been recommended by a veterinary clinic on question 8):	vetWho		Nominal variable
11	När du fick rekommendationen hos veterinären att borsta / rengöra din hunds tänder, när fick du informationen?:Flera alternativ kan angesVid valpvaccination	When you received the recommendation at the veterinary clinic to brush / clean your dog's teeth, what was your primary reason for the visit? (only visible to respondents who answered that they had been recommended by a veterinary clinic on question 8):Several options can be specifiedPuppy vaccination	vetWhenPuppyVacc		Only subselection of respondents
11	När du fick rekommendationen hos veterinären att borsta / rengöra din hunds tänder, när fick du informationen?:Flera alternativ kan angesVid annat rutinbesök (t.ex. vaccination)	When you received the recommendation at the veterinary clinic to brush / clean your dog's teeth, what was your primary reason for the visit? (only visible to respondents who answered that they had been recommended by a veterinary clinic on question 8):Several options can be specifiedOther routine visit (e.g. vaccination))	vetWhenRoutine		Only subselection of respondents
11	När du fick rekommendationen hos veterinären att borsta / rengöra din hunds tänder, när fick du informationen?:Flera alternativ kan angesVid besök för tandstensborttagning / tandproblem	When you received the recommendation at the veterinary clinic to brush / clean your dog's teeth, what was your primary reason for the visit? (only visible to respondents who answered that they had been recommended by a veterinary clinic on question 8):Several options can be specifiedVisit for dental cleaning (calculus removal)/dental problems	VetWhenCalculus		Only subselection of respondents
11	När du fick rekommendationen hos veterinären att borsta / rengöra din hunds tänder, när fick du informationen?:Flera alternativ kan angesVid besök p.g.a. annan sjukdom	When you received the recommendation at the veterinary clinic to brush / clean your dog's teeth, what was your primary reason for the visit? (only visible to respondents who answered that they had been recommended by a veterinary clinic on question 8):Several options can be specifiedVisit due to other disease	vetWhenOtherDisease		Only subselection of respondents
11	När du fick rekommendationen hos veterinären att borsta / rengöra din hunds tänder, när fick du informationen?:Flera alternativ kan angesSärskild informationsträff	When you received the recommendation at the veterinary clinic to brush / clean your dog's teeth, what was your primary reason for the visit? (only visible to respondents who answered that they had been recommended by a veterinary clinic on question 8):Several options can be specifiedSpecial information meeting	vetWhenLecture		Only subselection of respondents
11	När du fick rekommendationen hos veterinären att borsta / rengöra din hunds tänder, när fick du informationen?:Flera alternativ kan angesVet ej / Annat	When you received the recommendation at the veterinary clinic to brush / clean your dog's teeth, what was your primary reason for the visit? (only visible to respondents who answered that they had been recommended by a veterinary clinic on question 8):Several options can be specifiedDon't know / Other	vetWhenOther		Only subselection of respondents
12	När du fick rekommendationen hos veterinären att borsta / rengöra din hunds tänder, hur fick du informationen?:Flera alternativ kan angesMuntligt	When you received the recommendation at the veterinary clinic to brush / clean your dog's teeth, how did you receive the information? (only visible to respondents who answered that they had been recommended by a veterinary clinic on question 8):Several options can be specifiedVerbally	vetHowVerbally		Only subselection of respondents
12	När du fick rekommendationen hos veterinären att borsta / rengöra din hunds tänder, hur fick du informationen?:Flera alternativ kan angesSkriftligt	When you received the recommendation at the veterinary clinic to brush / clean your dog's teeth, how did you receive the information? (only visible to respondents who answered that they had been recommended by a veterinary clinic on question 8):Several options can be specifiedWritten	vetHowWritten		Only subselection of respondents
12	När du fick rekommendationen hos veterinären att borsta / rengöra din hunds tänder, hur fick du informationen?:Flera alternativ kan angesPraktisk förevisning	When you received the recommendation at the veterinary clinic to brush / clean your dog's teeth, how did you receive the information? (only visible to respondents who answered that they had been recommended by a veterinary clinic on question 8):Several options can be specifiedPractical demonstration	vetHowDemo		Only subselection of respondents
12	När du fick rekommendationen hos veterinären att borsta / rengöra din hunds tänder, hur fick du informationen?:Flera alternativ kan angesInformation om hemsida eller liknande	When you received the recommendation at the veterinary clinic to brush / clean your dog's teeth, how did you receive the information? (only visible to respondents who answered that they had been recommended by a veterinary clinic on question 8):Several options can be specifiedInformation about web page or similar	vetHowWeb		Only subselection of respondents
12	När du fick rekommendationen hos veterinären att borsta / rengöra din hunds tänder, hur fick du informationen?:Flera alternativ kan angesVet ej / Annat	When you received the recommendation at the veterinary clinic to brush / clean your dog's teeth, how did you receive the information? (only visible to respondents who answered that they had been recommended by a veterinary clinic on question 8):Several options can be specifiedDon't know / Other	vetHowOther		Only subselection of respondents
13	När du fick rekommendationen hos veterinären: Fick den dig att börja borsta / rengöra din hunds tänder?:	When you received the recommendation at the veterinary clinic: Did the information lead you to initiate brushing / cleaning your dog's teeth? (only visible to respondents who answered that they had been recommended by a veterinary clinic on question 8):	vetRecStart		Only subselection of respondents
14	Hur ofta under den senaste månaden har du borstat din hunds tänder med tandborste?:	How often in the last month have you brushed your dog's teeth with a toothbrush?:	freqBrush	x		RF Imputation	RF Imputation
15	Hur ofta under den senaste månaden har du rengjort din hunds tänder med textilier (t.ex. fingertuta, mikrofiber, tyg eller gasbinda)?:	How often in the last month have you cleaned your dog's teeth with textiles (eg fingercloth, microfiber, fabric or gauze)?:	freqTextile	x		RF Imputation	RF Imputation
16	Kan du tänka dig att borsta hundens tänder dagligen?:	Would you consider brushing your dog's teeth daily? (not visible to respondents who answered "daily" on question 14):	canBrushDaily	x		-> "Maybe"	RF Imputation
17	Vilka av följande anledningar till att borsta hundens tänder är de viktigaste för dig?:Ange de viktigaste anledningarna, max 3 alternativ.Att undvika sövning eller operation p.g.a. tandproblem	Which of the following reasons for brushing the dog's teeth are the most important for you?:Enter the main reasons, max 3 options.To avoid anesthesia or surgery due to dental problems	reasonBrushAvoidOp		Nominal variable
17	Vilka av följande anledningar till att borsta hundens tänder är de viktigaste för dig?:Ange de viktigaste anledningarna, max 3 alternativ.Att undvika veterinärkostnaden för tandproblem	Which of the following reasons for brushing the dog's teeth are the most important for you?:Enter the main reasons, max 3 options.To avoid veterinary cost for dental problems	reasonBrushAvoidCost		Nominal variable
17	Vilka av följande anledningar till att borsta hundens tänder är de viktigaste för dig?:Ange de viktigaste anledningarna, max 3 alternativ.Att hunden ska få behålla sina tänder	Which of the following reasons for brushing the dog's teeth are the most important for you?:Enter the main reasons, max 3 options.That the dog should keep its teeth	reasonBrushKeepTeeth		Nominal variable
17	Vilka av följande anledningar till att borsta hundens tänder är de viktigaste för dig?:Ange de viktigaste anledningarna, max 3 alternativ.Att veterinären rekommenderar det	Which of the following reasons for brushing the dog's teeth are the most important for you?:Enter the main reasons, max 3 options.That the vet recommends it	reasonBrushVetRec		Nominal variable
17	Vilka av följande anledningar till att borsta hundens tänder är de viktigaste för dig?:Ange de viktigaste anledningarna, max 3 alternativ.Att undvika dålig andedräkt hos hunden	Which of the following reasons for brushing the dog's teeth are the most important for you?:Enter the main reasons, max 3 options.To avoid bad breath in the dog	reasonBrushAvoidBadBreath		Nominal variable
17	Vilka av följande anledningar till att borsta hundens tänder är de viktigaste för dig?:Ange de viktigaste anledningarna, max 3 alternativ.Att det är bra för hundens allmänna hälsa	Which of the following reasons for brushing the dog's teeth are the most important for you?:Enter the main reasons, max 3 options.That it is good for the dog's general health	reasonBrushGenHealth		Nominal variable
17	Vilka av följande anledningar till att borsta hundens tänder är de viktigaste för dig?:Ange de viktigaste anledningarna, max 3 alternativ.Ingen av ovanstående / Vet ej	Which of the following reasons for brushing the dog's teeth are the most important for you?:Enter the main reasons, max 3 options.None of the above / Don't know	reasonBrushNone		Nominal variable
17	Vilka av följande anledningar till att borsta hundens tänder är de viktigaste för dig?:Ange de viktigaste anledningarna, max 3 alternativ.Annan anledning	Which of the following reasons for brushing the dog's teeth are the most important for you?:Enter the main reasons, max 3 options.Other reason	reasonBrushOther		Nominal variable
17	Vilka av följande anledningar till att borsta hundens tänder är de viktigaste för dig?:	Which of the following reasons for brushing the dog's teeth are the most important for you?:	reasonBrushOtherText		Free text
18	När du gör rent din hunds tänder hemma, händer det att det blöder från tandköttet?:	When you clean your dog's teeth at home, does the gum bleed? (not visible to respondents who answered "never" or "don´t know" on question 14 and 15):	homecareBleed		Only subselection of respondents
19	Hur lätt eller svårt upplever du att det är att inspektera (titta på) din hunds alla tänder?:	How easy or difficult is it for you to inspect (look at) all of your dog's teeth?:	homeEaseInspect	x		RF Imputation	RF Imputation
20	När du upplever svårigheter att inspektera din hunds alla tänder, vad är orsaken?:Flera alternativ kan angesHunden har ont	When you experience difficulties in inspecting your dog's teeth, what's the reason? (Only visible to respondents who answered "Fairly" or "Very difficult" on question 19):Several options can be specifiedThe dog is in pain	homeInspectPain		Only subselection of respondents
20	När du upplever svårigheter att inspektera din hunds alla tänder, vad är orsaken?:Flera alternativ kan angesHunden blir arg	When you experience difficulties in inspecting your dog's teeth, what's the reason? (Only visible to respondents who answered "Fairly" or "Very difficult" on question 19):Several options can be specifiedThe dog gets angry	homeInspectAngry		Only subselection of respondents
20	När du upplever svårigheter att inspektera din hunds alla tänder, vad är orsaken?:Flera alternativ kan angesHunden vill inte	When you experience difficulties in inspecting your dog's teeth, what's the reason? (Only visible to respondents who answered "Fairly" or "Very difficult" on question 19):Several options can be specifiedThe dog doesn't want to	homeInspectRefuse		Only subselection of respondents
20	När du upplever svårigheter att inspektera din hunds alla tänder, vad är orsaken?:Flera alternativ kan angesEgen nedsatt fysisk förmåga	When you experience difficulties in inspecting your dog's teeth, what's the reason? (Only visible to respondents who answered "Fairly" or "Very difficult" on question 19):Several options can be specifiedOwn impaired physical ability	homeInspectAbility		Only subselection of respondents
20	När du upplever svårigheter att inspektera din hunds alla tänder, vad är orsaken?:Flera alternativ kan angesJag vet inte hur man gör	When you experience difficulties in inspecting your dog's teeth, what's the reason? (Only visible to respondents who answered "Fairly" or "Very difficult" on question 19):Several options can be specifiedI do not know how to do it	homeInspectKnowledge		Only subselection of respondents
20	När du upplever svårigheter att inspektera din hunds alla tänder, vad är orsaken?:Flera alternativ kan angesTekniskt / praktiskt svårt att utföra	When you experience difficulties in inspecting your dog's teeth, what's the reason? (Only visible to respondents who answered "Fairly" or "Very difficult" on question 19):Several options can be specifiedTechnically / practically difficult to perform	homeInspectDifficult		Only subselection of respondents
20	När du upplever svårigheter att inspektera din hunds alla tänder, vad är orsaken?:Flera alternativ kan angesVet ej	When you experience difficulties in inspecting your dog's teeth, what's the reason? (Only visible to respondents who answered "Fairly" or "Very difficult" on question 19):Several options can be specifiedDon't know	homeInspectDontKnow		Only subselection of respondents
20	När du upplever svårigheter att inspektera din hunds alla tänder, vad är orsaken?:Flera alternativ kan angesAnnan orsak	When you experience difficulties in inspecting your dog's teeth, what's the reason? (Only visible to respondents who answered "Fairly" or "Very difficult" on question 19):Several options can be specifiedOther reason	homeInspectOther		Only subselection of respondents
21	Hur ofta under den senaste månaden har din hund tuggat på / använt följande::Tuggleksaker, t.ex. pipleksaker, tygleksaker, låtsasben, gosedjur	How often in the last month has your dog chewed / used any of the following::Chewingtoys, e.g. squeaky toys, textile toys, artificial bones, stuffed toys	freqChewToy	x		RF Imputation	RF Imputation
21	Hur ofta under den senaste månaden har din hund tuggat på / använt följande::Märgben	How often in the last month has your dog chewed / used any of the following::Marrow bones	freqMarrowbone		High risk of misinterpretation
21	Hur ofta under den senaste månaden har din hund tuggat på / använt följande::Tuggben, t.ex. av hud, tjurmuskel, torkade grisöron eller knorrar	How often in the last month has your dog chewed / used any of the following::Chewingbones, e.g. rawhide, bully sticks, pig ears or pig tails	freqChewbone	x		RF Imputation	RF Imputation
21	Hur ofta under den senaste månaden har din hund tuggat på / använt följande::Dental-tugg, särskilda ben/tugg som enligt tillverkaren ger god tandhälsa	How often in the last month has your dog chewed / used any of the following::Special dental chews that according to the manufacturer benefits dental health	freqDentStick	x		RF Imputation	RF Imputation
21	Hur ofta under den senaste månaden har din hund tuggat på / använt följande::Tandkräm för hund	How often in the last month has your dog chewed / used any of the following::Dog toothpaste	freqToothpaste	x		RF Imputation	RF Imputation
21	Hur ofta under den senaste månaden har din hund tuggat på / använt följande::Munskölj eller mun-gel med klorhexidin	How often in the last month has your dog chewed / used any of the following::Mouthwash or mouth gel with chlorhexidine	freqRinse	x		RF Imputation	RF Imputation
22	Har tandstens-skrapa använts av dig själv eller någon annan (t.ex. trimmare eller uppfödare) för att ta bort hundens tandsten?:	Has an instrument for scraping dental calculus been used by yourself or someone else (e.g. groomer or breeder) to remove the dog's calculus?:	calculusScraper	x		RF Imputation	RF Imputation
23	Har din hund sövts hos veterinär för att göra rent tänderna / ta bort tandsten? :	Has your dog been anesthetized at a veterinary clinic to clean the teeth / remove dental calculus?:	anestDentalCleaning	x		RF Imputation	RF Imputation
24	Har din hund haft problem med tandlossning eller lösa tänder?:	Has your dog had problems with gum disease or loose teeth?:	periodontitis	x		RF Imputation	RF Imputation
25	Luktar din hund illa ur munnen?:	Does your dog have bad breath?:	Halitosis	x		RF Imputation	RF Imputation
26	Har din hund tandsten för närvarande?:	Does your dog have dental calculus at the moment?:	calculusNow	x		RF Imputation	RF Imputation
27	Har du blivit rekommenderad hos veterinär att använda något av följande för att förbättra din hunds tandhälsa?:Märgben	Have you been advised at a veterinary clinic to use any of the following to improve your dog's dental health?:Marrow bones	vetRecMarrowbone		High risk of misinterpretation
27	Har du blivit rekommenderad hos veterinär att använda något av följande för att förbättra din hunds tandhälsa?:Tuggben, t.ex av hud, tjurmuskel, torkade grisöron eller knorrar	Have you been advised at a veterinary clinic to use any of the following to improve your dog's dental health?:Chewingbones, e.g. rawhide, bully sticks, pig ears or pig tails	vetRecChewbone	x		RF Imputation	RF Imputation
27	Har du blivit rekommenderad hos veterinär att använda något av följande för att förbättra din hunds tandhälsa?:Dental-tugg, särskilda ben/tugg som enligt tillverkaren ger god tandhälsa	Have you been advised at a veterinary clinic to use any of the following to improve your dog's dental health?:Special dental chews that according to the manufacturer benefits dental health	vetRecDentStick	x		RF Imputation	RF Imputation
27	Har du blivit rekommenderad hos veterinär att använda något av följande för att förbättra din hunds tandhälsa?:Tandkräm för hund	Have you been advised at a veterinary clinic to use any of the following to improve your dog's dental health?:Dog toothpaste	vetRecToothpaste	x		RF Imputation	RF Imputation
27	Har du blivit rekommenderad hos veterinär att använda något av följande för att förbättra din hunds tandhälsa?:Munskölj eller mun-gel med klorhexidin	Have you been advised at a veterinary clinic to use any of the following to improve your dog's dental health?:Mouthwash or mouth gel with chlorhexidine	vetRecRinse		near zero variance
27	Har du blivit rekommenderad hos veterinär att använda något av följande för att förbättra din hunds tandhälsa?:Särskilt foder som enligt tillverkaren ger god tandhälsa	Have you been advised at a veterinary clinic to use any of the following to improve your dog's dental health?:Special dog food that according to the manufacturer benefits dental health	vetRecDentFood	x		RF Imputation	RF Imputation
28	Hur tycker du att din hunds allmänna hälsa är?:	How would you appraise your dog's general health?:	genHealthAssess	x		-> "Neither good nor bad"	RF Imputation
29	Har din hund en eller flera av följande sjukdomar::Flera alternativ kan angesSockersjuka (Diabetes mellitus)	Does your dog have one or more of the following diseases::Several options can be specifiedDiabetes (Diabetes mellitus)	diseaseDM		Too few instances
29	Har din hund en eller flera av följande sjukdomar::Flera alternativ kan angesCushings sjukdom	Does your dog have one or more of the following diseases::Several options can be specifiedCushing's disease	diseaseCushing		Too few instances
29	Har din hund en eller flera av följande sjukdomar::Flera alternativ kan angesAddisons sjukdom	Does your dog have one or more of the following diseases::Several options can be specifiedAddison's disease	diseaseAddison		Too few instances
29	Har din hund en eller flera av följande sjukdomar::Flera alternativ kan angesSköldkörtelrubbning (Hypotyreos)	Does your dog have one or more of the following diseases::Several options can be specifiedThyroid gland disease (Hypothyroidism)	diseaseHypothyroidism		Too few instances
29	Har din hund en eller flera av följande sjukdomar::Flera alternativ kan angesHjärtsjukdom	Does your dog have one or more of the following diseases::Several options can be specifiedHeart disease	diseaseHeart		Too few instances
29	Har din hund en eller flera av följande sjukdomar::Flera alternativ kan angesNjursjukdom	Does your dog have one or more of the following diseases::Several options can be specifiedKidney disease	diseaseKidney		Too few instances
29	Har din hund en eller flera av följande sjukdomar::Flera alternativ kan angesLeversjukdom	Does your dog have one or more of the following diseases::Several options can be specifiedLiver disease	diseaseLiver		Too few instances
29	Har din hund en eller flera av följande sjukdomar::Flera alternativ kan angesHudsjukdom, t.ex. allergi	Does your dog have one or more of the following diseases::Several options can be specifiedSkin disease, e.g. allergy	diseaseSkin		Too few instances
29	Har din hund en eller flera av följande sjukdomar::Flera alternativ kan angesLedsjukdom, t.ex. artros	Does your dog have one or more of the following diseases::Several options can be specifiedJoint disease, e.g. arthrosis	diseaseJoint		Too few instances
29	Har din hund en eller flera av följande sjukdomar::Flera alternativ kan angesIngen av ovanstående sjukdomar / Vet ej	Does your dog have one or more of the following diseases::Several options can be specifiedNone of the above mentioned diseases / Don't know	diseaseNone	x
29	Har din hund en eller flera av följande sjukdomar::Flera alternativ kan angesAnnan kronisk sjukdom	Does your dog have one or more of the following diseases::Several options can be specifiedOther chronic disease	diseaseOther		Too few instances
29	Har din hund en eller flera av följande sjukdomar::	Does your dog have one or more of the following diseases::	diseaseOtherText		Free text
30	Har någon / några av följande orsaker gjort att du väntat med att uppsöka veterinär när hunden haft tandproblem?:Flera alternativ kan angesVeterinärkostnaden	Have you chosen to delay a visit to a veterinary clinic for dental problems, because of any of the following reasons?:Several options can be specifiedVeterinary costs	reasonPostponeVetCost		Nominal variable
30	Har någon / några av följande orsaker gjort att du väntat med att uppsöka veterinär när hunden haft tandproblem?:Flera alternativ kan angesHade inte tid	Have you chosen to delay a visit to a veterinary clinic for dental problems, because of any of the following reasons?:Several options can be specifiedDid not have time	reasonPostponeNoTime		Nominal variable
30	Har någon / några av följande orsaker gjort att du väntat med att uppsöka veterinär när hunden haft tandproblem?:Flera alternativ kan angesFick inte besökstid direkt	Have you chosen to delay a visit to a veterinary clinic for dental problems, because of any of the following reasons?:Several options can be specifiedDid not get an appointment immediately	reasonPostponeAvailability		Nominal variable
30	Har någon / några av följande orsaker gjort att du väntat med att uppsöka veterinär när hunden haft tandproblem?:Flera alternativ kan angesNegativa erfarenheter från tidigare besök	Have you chosen to delay a visit to a veterinary clinic for dental problems, because of any of the following reasons?:Several options can be specifiedNegative experiences from previous visits	reasonPostponeNegExp		Nominal variable
30	Har någon / några av följande orsaker gjort att du väntat med att uppsöka veterinär när hunden haft tandproblem?:Flera alternativ kan angesOro för sövning / operation	Have you chosen to delay a visit to a veterinary clinic for dental problems, because of any of the following reasons?:Several options can be specifiedWorry about the anesthesia / surgery	reasonPostponeWorry		Nominal variable
30	Har någon / några av följande orsaker gjort att du väntat med att uppsöka veterinär när hunden haft tandproblem?:Flera alternativ kan angesIngår inte i hundförsäkringen	Have you chosen to delay a visit to a veterinary clinic for dental problems, because of any of the following reasons?:Several options can be specifiedDog insurance doesn´t cover treatment	reasonPostponeInsurance		Nominal variable
30	Har någon / några av följande orsaker gjort att du väntat med att uppsöka veterinär när hunden haft tandproblem?:Flera alternativ kan angesVäntat för att se om besvären gick över	Have you chosen to delay a visit to a veterinary clinic for dental problems, because of any of the following reasons?:Several options can be specifiedWaited to see if the problem disappeared	reasonPostponeWaited		Nominal variable
30	Har någon / några av följande orsaker gjort att du väntat med att uppsöka veterinär när hunden haft tandproblem?:Flera alternativ kan angesNej, inte väntat / inte behövt uppsöka veterinär på grund av tandproblem	Have you chosen to delay a visit to a veterinary clinic for dental problems, because of any of the following reasons?:Several options can be specifiedNo, did not delay / no need to visit a veterinarian because of dental problems	reasonPostponeNo		Nominal variable
30	Har någon / några av följande orsaker gjort att du väntat med att uppsöka veterinär när hunden haft tandproblem?:Flera alternativ kan anges Vet ej / Vill ej svara / Annan orsak	Have you chosen to delay a visit to a veterinary clinic for dental problems, because of any of the following reasons?:Several options can be specifiedDon't know / Wishes not to answer / Other cause	reasonPostponeOther		Nominal variable
30	Har någon / några av följande orsaker gjort att du väntat med att uppsöka veterinär när hunden haft tandproblem?:	Have you chosen to delay a visit to a veterinary clinic for dental problems, because of any of the following reasons?:	reasonPostponeOtherText		Free text
31	Är du hunduppfödare?:	Are you a dog breeder?:	breeder		Background question
32	Brukar du som uppfödare rekommendera valpköpare att borsta sin hunds tänder?:	Do you as a breeder recommend puppy buyers to brush their dog's teeth? (Only visible to responderes who answered "Yes" on question 31):	breederRecBrush		Only subselection of respondents
33	Vilket år är du född?:Välj ett årtal nedan	What year were you born?:Choose a year below	ownerBirth		Sociodemographic / Background
34	Vilket kön tillhör du?:	What is your gender?:	ownerSex		Sociodemographic / Background
35	Vilken kommun bor du i?:Välj kommun nedan	What municipality do you live in?:Select municipality below	ownerMunic		Sociodemographic / Background
36	Vilken är din huvudsakliga sysselsättning?:	What is your main employment?:	ownerEmploy		Sociodemographic / Background
37	Vilken är din högsta genomförda utbildning?:	What is your highest education?:	ownerEdu		Sociodemographic / Background
38	Är du utbildad i något av följande vårdyrken?:Flera alternativ kan angesNej	Do you have education in any of the following healthcare professions?:Several options can be specifiedNo	ownerHealthProfNone		Sociodemographic / Background
38	Är du utbildad i något av följande vårdyrken?:Flera alternativ kan angesUndersköterska	Do you have education in any of the following healthcare professions?:Several options can be specifiedAssistant nurse	ownerHealthProfAssNurse		Sociodemographic / Background
38	Är du utbildad i något av följande vårdyrken?:Flera alternativ kan angesSjuksköterska	Do you have education in any of the following healthcare professions?:Several options can be specifiedNurse	ownerHealthProfNurse		Sociodemographic / Background
38	Är du utbildad i något av följande vårdyrken?:Flera alternativ kan angesLäkare	Do you have education in any of the following healthcare professions?:Several options can be specifiedPhysician	ownerHealthProfMD		Sociodemographic / Background
38	Är du utbildad i något av följande vårdyrken?:Flera alternativ kan angesTandsköterska	Do you have education in any of the following healthcare professions?:Several options can be specifiedDental nurse	ownerHealthProfDentNurse		Sociodemographic / Background
38	Är du utbildad i något av följande vårdyrken?:Flera alternativ kan angesTandhygienist	Do you have education in any of the following healthcare professions?:Several options can be specifiedDental hygienist	ownerHealthProfDentHyg		Sociodemographic / Background
38	Är du utbildad i något av följande vårdyrken?:Flera alternativ kan angesTandläkare	Do you have education in any of the following healthcare professions?:Several options can be specifiedDentist	ownerHealthProfDentist		Sociodemographic / Background
38	Är du utbildad i något av följande vårdyrken?:Flera alternativ kan angesDjurvårdare	Do you have education in any of the following healthcare professions?:Several options can be specifiedAnimal carer	ownerHealthProfAnimCarer		Sociodemographic / Background
38	Är du utbildad i något av följande vårdyrken?:Flera alternativ kan angesDjursjukskötare	Do you have education in any of the following healthcare professions?:Several options can be specifiedVeterinary nurse	ownerHealthProfVetNurse		Sociodemographic / Background
38	Är du utbildad i något av följande vårdyrken?:Flera alternativ kan angesVeterinär	Do you have education in any of the following healthcare professions?:Several options can be specifiedVeterinarian	ownerHealtProfVet		Sociodemographic / Background
38	Är du utbildad i något av följande vårdyrken?:Flera alternativ kan angesAnnan vårdutbildning	Do you have education in any of the following healthcare professions?:Several options can be specifiedOther health care profession	ownerHealtProfOther		Sociodemographic / Background
38	Är du utbildad i något av följande vårdyrken?:	Do you have education in any of the following healthcare professions?:	ownerHealthProfOtherText		Free text
39	Har du något ytterligare som du vill framföra är du välkommen att skriva det här.:	If you have any further information you would like to share, please feel free to write this below.:	freeText		Free text

## Sheet: Veterinary Health Practitioners
Question number	Original question in Swedish	English translation	Short variable name	Why not included in EFA	Action on "Don't know"	Action on missing value
1	Vilket år är du född?:Välj årtal nedan	Year of birth:Choose year below	yearBirth	Sociodemographic
2	När tog du veterinär/djursjukskötarexamen?:Välj årtal nedan	When did you receive your degree in veterinary medicine / nursing?:Choose year below	yearDegree	Sociodemographic
3	Vilket kön tillhör du?:	What is your gender?:	gender	Sociodemographic
4	Vilken kommun bor du i?:Välj kommun nedan	Which municipality do you live in? :Choose municipality below	municipality	Sociodemographic
5	Möter du hundar i din roll som veterinär/djursjukskötare?:	Do you meet dogs in your professional role as a veterinarian / veterinary nurse?:	meetDogs	special
6	Arbetar du (oavsett omfattning) på djurklinik eller djursjukhus för hund, katt och smådjur?:	Do you work (regardless of how much) in a pet clinic or animal hospital for dogs, cats and smaller animals? (only visible to respondents who answered yes on question 5):	workClinic	Nominal variable
7	Vilken ungefärlig storlek har djurkliniken / djursjukhuset du arbetar på?:Motsvarande heltidstjänster	What is the approximate size of the pet clinic/animal hospital where you work? (only visible to respondents who answered yes on question 6):Corresponding to full time positions	sizeClinic	Only subselection of respondents
8	Vad anser du är viktigt för en god tandhälsa hos hunden?:God allmänhälsa	What do you consider to be important for good dental health in dogs? (visible to all respondents, rest of questionnaire only visible to respondents who answered yes on question 5):Good general health	impGenHealth		RF Imputation	RF Imputation
8	Vad anser du är viktigt för en god tandhälsa hos hunden?:Fodersort, särskilt foder som enligt tillverkaren ger god tandhälsa	What do you consider to be important for good dental health in dogs? (visible to all respondents, rest of questionnaire only visible to respondents who answered yes on question 5):Special dog food that according to the manufacturer benefits dental health	impDentFeed		RF Imputation	RF Imputation
8	Vad anser du är viktigt för en god tandhälsa hos hunden?:Tuggben, t.ex. av hud, tjurmuskel, torkade grisöron eller knorrar	What do you consider to be important for good dental health in dogs? (visible to all respondents, rest of questionnaire only visible to respondents who answered yes on question 5):Chewing bones, e.g. rawhide, bully sticks, pig ears or pig tails.	impChewBone		RF Imputation	RF Imputation
8	Vad anser du är viktigt för en god tandhälsa hos hunden?:Tandborstning	What do you consider to be important for good dental health in dogs? (visible to all respondents, rest of questionnaire only visible to respondents who answered yes on question 5):Tooth brushing	impBrush		RF Imputation	RF Imputation
8	Vad anser du är viktigt för en god tandhälsa hos hunden?:Tandrengöring med textilier (t.ex. fingertuta, mikrofiber, tyg, gasbinda)	What do you consider to be important for good dental health in dogs? (visible to all respondents, rest of questionnaire only visible to respondents who answered yes on question 5):Dental cleaning with textiles (e.g. fingercloth, microfiber, cloth or gauze)	impTextile		RF Imputation	RF Imputation
8	Vad anser du är viktigt för en god tandhälsa hos hunden?:Regelbunden tandrengöring i narkos hos veterinär	What do you consider to be important for good dental health in dogs? (visible to all respondents, rest of questionnaire only visible to respondents who answered yes on question 5):Regular dental cleaning under anesthesia at a veterinary clinic	impDentClean		RF Imputation	RF Imputation
8	Vad anser du är viktigt för en god tandhälsa hos hunden?:Hundens ras / ärftlighet	What do you consider to be important for good dental health in dogs? (visible to all respondents, rest of questionnaire only visible to respondents who answered yes on question 5):Dog breed / heredity	impBreed		RF Imputation	RF Imputation
8	Vad anser du är viktigt för en god tandhälsa hos hunden?:Tuggleksaker, t.ex. pipleksaker, tygleksaker, låtsasben, gosedjur	What do you consider to be important for good dental health in dogs? (visible to all respondents, rest of questionnaire only visible to respondents who answered yes on question 5):Chewing toys, e.g. squeaky toys, textile toys, artificial bones, stuffed toys	impChewToy		RF Imputation	RF Imputation
8	Vad anser du är viktigt för en god tandhälsa hos hunden?:Dental-tugg, särskilda ben/tugg som enligt tillverkaren ger god tandhälsa	What do you consider to be important for good dental health in dogs? (visible to all respondents, rest of questionnaire only visible to respondents who answered yes on question 5):Special dental chews that according to the manufacturer benefits dental health	impDentStick		RF Imputation	RF Imputation
8	Vad anser du är viktigt för en god tandhälsa hos hunden?:Märgben	What do you consider to be important for good dental health in dogs? (visible to all respondents, rest of questionnaire only visible to respondents who answered yes on question 5):Marrow bones	impMarrowbone	High risk of misinterpretation
8	Vad anser du är viktigt för en god tandhälsa hos hunden?:Tandkräm för hund	What do you consider to be important for good dental health in dogs? (visible to all respondents, rest of questionnaire only visible to respondents who answered yes on question 5):Dog toothpaste	impToothpaste		RF Imputation	RF Imputation
8	Vad anser du är viktigt för en god tandhälsa hos hunden?:Munskölj eller mun-gel med klorhexidin	What do you consider to be important for good dental health in dogs? (visible to all respondents, rest of questionnaire only visible to respondents who answered yes on question 5):Mouthwash or mouth gel containing chlorhexidine	impRinse		RF Imputation	RF Imputation
9	Hur vanligt eller ovanligt anser du att problem med tandhälsan är hos hundarna du träffar?:	How common or uncommon do you consider dental problems to be in the dogs you meet?:	freqDentProb		RF Imputation	RF Imputation
10	Hur vanligt eller ovanligt anser du att tandlossning (parodontit) är hos hundarna du träffar?:	How common or uncommon do you consider gum disease (periodontal disease) to be in the dogs you meet?:	freqPeriodontitis		RF Imputation	RF Imputation
11	Brukar du rekommendera hundägare att använda följande för att förbättra hundens tandhälsa?:Märgben	Do you recommend that dog owners use any of the following to improve the dog’s dental health?:Marrow bones	recMarrowbone	High risk of misinterpretation
11	Brukar du rekommendera hundägare att använda följande för att förbättra hundens tandhälsa?:Tuggben, t.ex. av hud, tjurmuskel, torkade grisöron eller knorrar	Do you recommend that dog owners use any of the following to improve the dog’s dental health?:Chewingbones, e.g. rawhide, bully sticks, pig ears or pig tails	recChewBone		RF Imputation	RF Imputation
11	Brukar du rekommendera hundägare att använda följande för att förbättra hundens tandhälsa?:Dental-tugg, särskilda ben/tugg som enligt tillverkaren ger god tandhälsa	Do you recommend that dog owners use any of the following to improve the dog’s dental health?:Special dental chews that according to the manufacturer benefits dental health	recDentStick		RF Imputation	RF Imputation
11	Brukar du rekommendera hundägare att använda följande för att förbättra hundens tandhälsa?:Tandkräm för hund	Do you recommend that dog owners use any of the following to improve the dog’s dental health?:Dog toothpaste	recToothpaste		RF Imputation	RF Imputation
11	Brukar du rekommendera hundägare att använda följande för att förbättra hundens tandhälsa?:Munskölj eller mun-gel med klorhexidin	Do you recommend that dog owners use any of the following to improve the dog’s dental health?:Mouthwash or mouth gel with chlorhexidine	recRinse		RF Imputation	RF Imputation
11	Brukar du rekommendera hundägare att använda följande för att förbättra hundens tandhälsa?:Särskilt foder som enligt tillverkaren ger god tandhälsa	Do you recommend that dog owners use any of the following to improve the dog’s dental health?:Special dog food that according to the manufacturer benefits dental health	recDentFeed		RF Imputation	RF Imputation
11	Brukar du rekommendera hundägare att använda följande för att förbättra hundens tandhälsa?:Tandborstning	Do you recommend that dog owners use any of the following to improve the dog’s dental health?:Tooth brushing	recBrush		RF Imputation	RF Imputation
11	Brukar du rekommendera hundägare att använda följande för att förbättra hundens tandhälsa?:Tandrengöring med textilier, t.ex. fingertuta, mikrofiber, tyg, gasbinda	Do you recommend that dog owners use any of the following to improve the dog’s dental health?:Dental cleaning with textiles, e.g. fingercloth, microfiber, cloth or gauze	recTextile		RF Imputation	RF Imputation
12	På din arbetsplats: Brukar djursjukskötare / djurvårdare (i enkäten till veterinärer)/veterinär (i enkäten till djursjukskötare) rekommendera hundägare att rengöra sin hunds tänder med följande::Tandborste	At your workplace: Do veterinarians (in the nurse survey)/ veterinary nurses (in the vet survey) recommend that dog owners clean their dog's teeth with the following ::Toothbrush	nurseRecBrush	Nominal variable
12	På din arbetsplats: Brukar djursjukskötare / djurvårdare (i enkäten till veterinärer)/veterinär (i enkäten till djursjukskötare) rekommendera hundägare att rengöra sin hunds tänder med följande::Textil, t.ex. fingertuta, mikrofiber, tyg, gasbinda	At your workplace: Do veterinarians (in the nurse survey)/ veterinary nurses (in the vet survey) recommend that dog owners clean their dog's teeth with the following ::Dental cleaning with textiles, e.g. fingercloth, microfiber, cloth or gauze	nurseRecTextile	Nominal variable
13	Vilken av nedanstående metoder rekommenderar du i första hand?:	Which of the following methods do you primarily recommend?:	rec1stChoice	Nominal variable
14	När ger du information om tandrengöring (med tandborste eller textilier) till hundägare?:Flera alternativ kan angesVid valpvaccination	When do you provide information about dental cleaning (with toothbrush or textiles) to dog owners?:Several options can be specifiedPuppy vaccination	whenPupVacc	Nominal variable
14	När ger du information om tandrengöring (med tandborste eller textilier) till hundägare?:Flera alternativ kan angesVid annat rutinbesök (t.ex. vaccination)	When do you provide information about dental cleaning (with toothbrush or textiles) to dog owners?:Several options can be specifiedOther routine visit (e.g. vaccination))	whenRoutine	Nominal variable
14	När ger du information om tandrengöring (med tandborste eller textilier) till hundägare?:Flera alternativ kan angesVid besök för tandstensborttagning	When do you provide information about dental cleaning (with toothbrush or textiles) to dog owners?:Several options can be specifiedVisit for dental cleaning (calculus removal)	whenCalculus	Nominal variable
14	När ger du information om tandrengöring (med tandborste eller textilier) till hundägare?:Flera alternativ kan angesVid besök p.g.a. tandproblem	When do you provide information about dental cleaning (with toothbrush or textiles) to dog owners?:Several options can be specifiedVisit due to dental problems	whenDentalProb	Nominal variable
14	När ger du information om tandrengöring (med tandborste eller textilier) till hundägare?:Flera alternativ kan angesVid besök p.g.a. annan sjukdom	When do you provide information about dental cleaning (with toothbrush or textiles) to dog owners?:Several options can be specifiedVisit due to other disease	whenOtherDisease	Nominal variable
14	När ger du information om tandrengöring (med tandborste eller textilier) till hundägare?:Flera alternativ kan angesSärskild informationsträff	When do you provide information about dental cleaning (with toothbrush or textiles) to dog owners?:Several options can be specifiedSpecial information meeting	whenLecture	Nominal variable
14	När ger du information om tandrengöring (med tandborste eller textilier) till hundägare?:Flera alternativ kan angesVet ej / Vill ej svara	When do you provide information about dental cleaning (with toothbrush or textiles) to dog owners?:Several options can be specifiedDon't know / Do not want to answer	whenNone	Nominal variable
14	När ger du information om tandrengöring (med tandborste eller textilier) till hundägare?:Flera alternativ kan angesAnnat	When do you provide information about dental cleaning (with toothbrush or textiles) to dog owners?:Several options can be specifiedOther	whenOther	Nominal variable
14	När ger du information om tandrengöring (med tandborste eller textilier) till hundägare?:	When do you provide information about dental cleaning (with toothbrush or textiles) to dog owners?:	whenOtherText	Nominal variable
15	Hur ger du information om tandrengöring (med tandborste eller textilier) till hundägare?:Flera alternativ kan angesMuntligt	How do you provide information about dental cleaning (with toothbrush or textiles) to dog owners?:Several options can be specifiedVerbally	howVerbally	Nominal variable
15	Hur ger du information om tandrengöring (med tandborste eller textilier) till hundägare?:Flera alternativ kan angesSkriftligt	How do you provide information about dental cleaning (with toothbrush or textiles) to dog owners?:Several options can be specifiedWritten	howWritten	Nominal variable
15	Hur ger du information om tandrengöring (med tandborste eller textilier) till hundägare?:Flera alternativ kan angesPraktisk förevisning	How do you provide information about dental cleaning (with toothbrush or textiles) to dog owners?:Several options can be specifiedPractical demonstration	howDemo	Nominal variable
15	Hur ger du information om tandrengöring (med tandborste eller textilier) till hundägare?:Flera alternativ kan angesRekommendation att läsa på hemsida eller liknande	How do you provide information about dental cleaning (with toothbrush or textiles) to dog owners?:Several options can be specifiedInformation about web pages or similar	howWeb	Nominal variable
15	Hur ger du information om tandrengöring (med tandborste eller textilier) till hundägare?:Flera alternativ kan angesVet ej / Vill ej svara	How do you provide information about dental cleaning (with toothbrush or textiles) to dog owners?:Several options can be specifiedDon't know / Do not want to answer	howNone	Nominal variable
15	Hur ger du information om tandrengöring (med tandborste eller textilier) till hundägare?:Flera alternativ kan angesAnnat	How do you provide information about dental cleaning (with toothbrush or textiles) to dog owners?:Several options can be specifiedOther	howOther	Nominal variable
15	Hur ger du information om tandrengöring (med tandborste eller textilier) till hundägare?:	How do you provide information about dental cleaning (with toothbrush or textiles) to dog owners?:	howOtherText	Nominal variable
16	Vilken tandrengörings-frekvens rekommenderar du?:	What dental cleaning frequency do you recommend?:	recFreqDentClean		-> "Less frequently than 1/week"	-> "Less frequently than 1/week"
16	Vilken tandrengörings-frekvens rekommenderar du?:	What dental cleaning frequency do you recommend?:	recFreqDentCleanText	Nominal variable
17	Brukar du följa upp om tandvården för hunden i hemmet fungerar?:	Do you follow up whether the dog owner is satisfactorily performing home dental care on the dog?:	followUp		RF Imputation	RF Imputation
18	Utförs tandrengöring med ultraljuds-scaler på hund i sedering (t.ex. dexmedetomidin / butorfanol) på din arbetsplats?:Flera alternativ kan angesJa, av mig själv	Is dental cleaning performed with ultrasonic scaler on dogs under sedation (e.g. dexmedetomidine / butorphanol) done at your workplace?:Several options are possibleYes, by me	scaleSedMe	Nominal variable
18	Utförs tandrengöring med ultraljuds-scaler på hund i sedering (t.ex. dexmedetomidin / butorfanol) på din arbetsplats?:Flera alternativ kan angesJa, av annan veterinär (i enkäten till veterinärer)/djursjukskötare (i enkäten till djursjukskötare)	Is dental cleaning performed with ultrasonic scaler on dogs under sedation (e.g. dexmedetomidine / butorphanol) done at your workplace?:Several options are possibleYes, by another veterinary nurse (in the nurse survey) /veterinarian (in the vet survey)	scaleSedOtherVet	Nominal variable
18	Utförs tandrengöring med ultraljuds-scaler på hund i sedering (t.ex. dexmedetomidin / butorfanol) på din arbetsplats?:Flera alternativ kan angesJa, av djursjukskötare (i enkäten till veterinärer)/veterinär (i enkäten till djursjukskötare)	Is dental cleaning performed with ultrasonic scaler on dogs under sedation (e.g. dexmedetomidine / butorphanol) done at your workplace?:Several options are possibleYes, by the veterinarian (in the nurse survey) /veterinary nurse (in the vet survey)	scaleSedVetNurse	Nominal variable
18	Utförs tandrengöring med ultraljuds-scaler på hund i sedering (t.ex. dexmedetomidin / butorfanol) på din arbetsplats?:Flera alternativ kan angesNej	Is dental cleaning performed with ultrasonic scaler on dogs under sedation (e.g. dexmedetomidine / butorphanol) done at your workplace?:Several options are possibleNo	scaleSedNo	Nominal variable
18	Utförs tandrengöring med ultraljuds-scaler på hund i sedering (t.ex. dexmedetomidin / butorfanol) på din arbetsplats?:Flera alternativ kan angesVet ej / Vill ej svara	Is dental cleaning performed with ultrasonic scaler on dogs under sedation (e.g. dexmedetomidine / butorphanol) done at your workplace?:Several options are possibleDon´t know / Do not want to answer	scaleSedNone	Nominal variable
19	Utförs tandrengöring med ultraljuds-scaler på hund i narkos på din arbetsplats?:Flera alternativ kan angesJa, av mig själv	Is dental cleaning performed with ultrasonic scaler on dogs under general anaesthesia at your workplace?:Several options can be specifiedYes, by me	scaleAnestMe	Nominal variable
19	Utförs tandrengöring med ultraljuds-scaler på hund i narkos på din arbetsplats?:Flera alternativ kan angesJa, av annan veterinär (i enkäten till veterinärer)/djursjukskötare (i enkäten till djursjukskötare)	Is dental cleaning performed with ultrasonic scaler on dogs under general anaesthesia at your workplace?:Several options can be specifiedYes, by another veterinary nurse (in the nurse survey) /veterinarian (in the vet survey)	scaleAnestOtherVet	Nominal variable
19	Utförs tandrengöring med ultraljuds-scaler på hund i narkos på din arbetsplats?:Flera alternativ kan angesJa, av djursjukskötare (i enkäten till veterinärer)/veterinär (i enkäten till djursjukskötare)	Is dental cleaning performed with ultrasonic scaler on dogs under general anaesthesia at your workplace?:Several options can be specifiedYes, by the veterinarian (in the nurse survey) /veterinary nurse (in the vet survey)	scaleAnestVetNurse	Nominal variable
19	Utförs tandrengöring med ultraljuds-scaler på hund i narkos på din arbetsplats?:Flera alternativ kan angesNej	Is dental cleaning performed with ultrasonic scaler on dogs under general anaesthesia at your workplace?:Several options can be specifiedNo	scaleAnestNo	Nominal variable
19	Utförs tandrengöring med ultraljuds-scaler på hund i narkos på din arbetsplats?:Flera alternativ kan angesVet ej / Vill ej svara	Is dental cleaning performed with ultrasonic scaler on dogs under general anaesthesia at your workplace?:Several options can be specifiedDon´t know / Do not want to answer	scaleAnestDont	Nominal variable
20	I vilken typ av narkos utförs tandrengöringen med ultraljuds-scaler?:Flera alternativ kan angesInhalationsanestesi (gas)	What type of general anesthesia is used when performing dental cleaning with ultrasonic scaler? (Question visible only if question 19 is answered yes):Several options can be specifiedInhalation anesthetic (gas)	anestInhale	Nominal variable
20	I vilken typ av narkos utförs tandrengöringen med ultraljuds-scaler?:Flera alternativ kan angesDissociativ anestesi (ketamin)	What type of general anesthesia is used when performing dental cleaning with ultrasonic scaler? (Question visible only if question 19 is answered yes):Several options can be specifiedDissociative anesthetic (ketamin)	anestDiss	Nominal variable
20	I vilken typ av narkos utförs tandrengöringen med ultraljuds-scaler?:Flera alternativ kan angesKontinuerlig infusion (TIVA, t.ex. propofol)	What type of general anesthesia is used when performing dental cleaning with ultrasonic scaler? (Question visible only if question 19 is answered yes):Several options can be specifiedTotal Intravenous Anesthesia (TIVA, e.g. propofol)	anestInfus	Nominal variable
20	I vilken typ av narkos utförs tandrengöringen med ultraljuds-scaler?:Flera alternativ kan angesVet ej / Vill ej svara	What type of general anesthesia is used when performing dental cleaning with ultrasonic scaler? (Question visible only if question 19 is answered yes):Several options can be specifiedDon't know / Do not want to answer	anestDont	Nominal variable
21	På din arbetsplats: Vid tandrengöring på hund, händer det att tänder dras ut?:Flera alternativ kan angesJa, av mig själv	At your workplace: Are teeth sometimes extracted when performing a tooth cleaning?:Several options can be specifiedYes, by me	extractMe	Nominal variable
21	På din arbetsplats: Vid tandrengöring på hund, händer det att tänder dras ut?:Flera alternativ kan angesJa, av annan veterinär (i enkäten till veterinärer)/djursjukskötare (i enkäten till djursjukskötare)	At your workplace: Are teeth sometimes extracted when performing a tooth cleaning?:Several options can be specifiedYes, by another veterinary nurse (in the vet nurse survey) /veterinarian (in the vet survey)	extractOtherVet	Nominal variable
21	På din arbetsplats: Vid tandrengöring på hund, händer det att tänder dras ut?:Flera alternativ kan angesJa, av djursjukskötare (i enkäten till veterinärer)/veterinär (i enkäten till djursjukskötare)	At your workplace: Are teeth sometimes extracted when performing a tooth cleaning?:Several options can be specifiedYes, by the veterinarian (in the vet nurse survey) /veterinary nurse (in the vet survey)	extractVetNurse	Nominal variable
21	På din arbetsplats: Vid tandrengöring på hund, händer det att tänder dras ut?:Flera alternativ kan angesNej	At your workplace: Are teeth sometimes extracted when performing a tooth cleaning?:Several options can be specifiedNo	extractNo	Nominal variable
21	På din arbetsplats: Vid tandrengöring på hund, händer det att tänder dras ut?:Flera alternativ kan angesVet ej / Vill ej svara	At your workplace: Are teeth sometimes extracted when performing a tooth cleaning?:Several options can be specifiedDon't know / Do not want to answer	extractDont	Nominal variable
22	Har du tillgång till särskild dental-röntgen?:	Do you have access to a dental x-ray unit?:	dentX	Nominal variable
23	Vad anser du är den vanligaste orsaken till att hundägare inte borstar sin hunds tänder?:	What do you consider to be the most common reason for dog owners not to brush their dog's teeth?:	reasonOwner	Nominal variable
23	Vad anser du är den vanligaste orsaken till att hundägare inte borstar sin hunds tänder?:	What do you consider to be the most common reason for dog owners not to brush their dog's teeth?:	reasonOtherText	Nominal variable
24	Vad anser du är de vanligaste anledningarna till att veterinärer (i enkäten till veterinärer)/djursjukskötare (i enkäten till djursjukskötare) inte informerar hundägare om tandborstning på hunden?:Max 3 alternativ kan angesTidsbrist	What do you consider the most common reasons why veterinary nurses (to vet nurses) / veterinarians (to vets) do not inform dog owners about tooth brushing?:Maximum 3 options can be specifiedLack of time	noInfoTime	Nominal variable
24	Vad anser du är de vanligaste anledningarna till att veterinärer (i enkäten till veterinärer)/djursjukskötare (i enkäten till djursjukskötare) inte informerar hundägare om tandborstning på hunden?:Max 3 alternativ kan angesAnses oviktigt	What do you consider the most common reasons why veterinary nurses (to vet nurses) / veterinarians (to vets) do not inform dog owners about tooth brushing?:Maximum 3 options can be specifiedConsidered unimportant	noInfoUnimp	Nominal variable
24	Vad anser du är de vanligaste anledningarna till att veterinärer (i enkäten till veterinärer)/djursjukskötare (i enkäten till djursjukskötare) inte informerar hundägare om tandborstning på hunden?:Max 3 alternativ kan angesHundägaren kan ta illa upp	What do you consider the most common reasons why veterinary nurses (to vet nurses) / veterinarians (to vets) do not inform dog owners about tooth brushing?:Maximum 3 options can be specifiedDog owner could take offense	noInfoSocial	Nominal variable
24	Vad anser du är de vanligaste anledningarna till att veterinärer (i enkäten till veterinärer)/djursjukskötare (i enkäten till djursjukskötare) inte informerar hundägare om tandborstning på hunden?:Max 3 alternativ kan angesHundens beteende bedöms göra tandborstning omöjligt	What do you consider the most common reasons why veterinary nurses (to vet nurses) / veterinarians (to vets) do not inform dog owners about tooth brushing?:Maximum 3 options can be specifiedDog behaviour expected to make toothbrushing impossible	noInfoDogBeh	Nominal variable
24	Vad anser du är de vanligaste anledningarna till att veterinärer (i enkäten till veterinärer)/djursjukskötare (i enkäten till djursjukskötare) inte informerar hundägare om tandborstning på hunden?:Max 3 alternativ kan angesHundägaren bedöms inte klara av att borsta hundens tänder	What do you consider the most common reasons why veterinary nurses (to vet nurses) / veterinarians (to vets) do not inform dog owners about tooth brushing?:Maximum 3 options can be specifiedDog owner not expected to manage toothbrushing on dog	noInfoOwnerInapt	Nominal variable
24	Vad anser du är de vanligaste anledningarna till att veterinärer (i enkäten till veterinärer)/djursjukskötare (i enkäten till djursjukskötare) inte informerar hundägare om tandborstning på hunden?:Max 3 alternativ kan angesTillfället passar inte	What do you consider the most common reasons why veterinary nurses (to vet nurses) / veterinarians (to vets) do not inform dog owners about tooth brushing?:Maximum 3 options can be specifiedOccasion not suitable	noInfoTiming	Nominal variable
24	Vad anser du är de vanligaste anledningarna till att veterinärer (i enkäten till veterinärer)/djursjukskötare (i enkäten till djursjukskötare) inte informerar hundägare om tandborstning på hunden?:Max 3 alternativ kan angesGlömmer det	What do you consider the most common reasons why veterinary nurses (to vet nurses) / veterinarians (to vets) do not inform dog owners about tooth brushing?:Maximum 3 options can be specifiedForgets	noInfoForget	Nominal variable
24	Vad anser du är de vanligaste anledningarna till att veterinärer(i enkäten till veterinärer)/djursjukskötare (i enkäten till djursjukskötare) inte informerar hundägare om tandborstning på hunden?:Max 3 alternativ kan angesVet ej / Vill ej svara	What do you consider the most common reasons why veterinary nurses (to vet nurses) / veterinarians (to vets) do not inform dog owners about tooth brushing?:Maximum 3 options can be specifiedDon´t know / Do not want to answer	noInfoDont	Nominal variable
24	Vad anser du är de vanligaste anledningarna till att veterinärer (i enkäten till veterinärer)/djursjukskötare (i enkäten till djursjukskötare) inte informerar hundägare om tandborstning på hunden?:Max 3 alternativ kan angesAnnan orsak	What do you consider the most common reasons why veterinary nurses (to vet nurses) / veterinarians (to vets) do not inform dog owners about tooth brushing?:Maximum 3 options can be specifiedOther reason	noInfoOther	Nominal variable
24	Vad anser du är de vanligaste anledningarna till att veterinärer inte informerar hundägare om tandborstning på hunden?:	What do you consider the most common reasons why veterinary nurses (to vet nurses) / veterinarians (to vets) do not inform dog owners about tooth brushing?:	noInfoOtherText	Nominal variable
25	Har du något ytterligare som du vill framföra är du välkommen att skriva det här.:	If you have any further information you would like to share, please feel free to write this below.:	freeText	Nominal variable
