# Supplementary material for: Development and validation of two questionnaires: Dental home care and dental health in Swedish dogs
Source: PLoS One. 2019 Jan 25;14(1):e0204581. doi: 10.1371/journal.pone.0204581 (PMC6347148; doi:10.1371/journal.pone.0204581)
Supplement: S2 Table — (XLSX) [file pone.0204581.s005.xlsx]

## Sheet: Dog Owners EFA & CFA loadings
				Exploratory Factor Analysis				Confirmatory Factor Analysis
Factor	Variable		Mean	StDev	RelStDev		Mean	StDev	RelStDev		Question	Long name
1	freqBrush		0.883727	0.0027498	0.0031116		0.903829	0.00404667	0.00447726		14	How often in the last month have you brushed your dog's teeth with a toothbrush?
1	freqToothpaste		0.875887	0.00437254	0.00499212		0.862421	0.00450559	0.00522435		21	How often in the last month has your dog used dog toothpaste?
1	impBrush		-0.666913	0.00525207	-0.00787519		-0.695996	0.00304641	-0.00437705		7	Do you consider tooth brushing to be important for good dental health in the dog?
1	ImpToothpaste		-0.619646	0.00313235	-0.00505506		-0.591536	0.00260877	-0.00441016		7	Do you consider dog toothpaste to be important for good dental health in the dog?
1	canBrushDaily		0.574092	0.00360875	0.00628601		0.49538	0.00219313	0.00442717		16	Would you consider brushing your dog's teeth daily?
2	dentHealthAssess		-0.856605	0.00315419	-0.0036822		-0.808621	0.00592301	-0.00732483		5	How would you appraise your dog's dental health?
2	TartarNow		0.652374	0.00396026	0.00607053		0.410574	0.00370532	0.00902474		26	Does your dog have dental calculus at the moment?
2	Halitosis		0.569284	0.00215379	0.00378332		0.397089	0.00180326	0.0046585		25	Does your dog have bad breath?
2	anestDentalCleaning		0.516837	0.00238884	0.00462203		0.264336	0.00270245	0.0102236		23	Has your dog been anesthetized at a veterinary clinic to clean the teeth / remove dental calculus?
2	genHealthAssess		-0.430423	0.00457208	-0.0106223		-0.232392	0.00299497	-0.0128876		28	How would you appraise your dog's general health?
2	periodontitis		0.499889	0.00466367	0.0093294		0.173298	0.00219558	0.0126694		24	Has your dog had problems with gum disease or loose teeth?
3	freqDentStick		-0.655739	0.00455124	-0.00694062		0.873813	0.012535	0.0143452		21	How often in the last month has your dog chewed / used any of the following::Special dental chews that according to the manufacturer benefits dental health
3	impDentStick		0.824195	0.00338866	0.00411148		-0.796445	0.00824341	-0.0103503		7	What do you consider to be important to good dental health in the dog? :Special dental chews that according to the manufacturer benefits dental health
4	recLit		0.585387	0.213881	0.365367		0.355656	0.00202981	0.00570723		8	Have you ever been recommended, by any of the following, to brush / clean your dog's teeth?:By books or journals
4	recInternet		0.552618	0.196397	0.355395		0.332692	0.00201083	0.00604412		8	Have you ever been recommended, by any of the following, to brush / clean your dog's teeth?:By the internet (e.g. information pages or social media)
4	recClub		0.455444	0.132421	0.290751		0.198717	0.00215366	0.0108378		8	Have you ever been recommended, by any of the following, to brush / clean your dog's teeth?:By breed club/ dog club (e.g. member journal or lecture)
5	vetRecChewbone		0.635985	0.221834	0.348804		0.199399	0.160325	0.804042		27	Have you been advised at a veterinary clinic to use any of the following to improve your dog's dental health?:Chewingbones, e.g. rawhide, bully sticks, pig ears or pig tails
5	vetRecDentStick		0.498048	0.173857	0.349077		0.140356	0.111443	0.793999		27	Have you been advised at a veterinary clinic to use any of the following to improve your dog's dental health?:Special dental chews that according to the manufacturer benefits dental health
5	vetRecMarrowbone		0.490437	0.175029	0.356885		0.114375	0.0908807	0.794587		27	Have you been advised at a veterinary clinic to use any of the following to improve your dog's dental health?:Marrow bones

## Sheet: Dog Owners CFA (co)variance
				Standardized variance / covariance
	Variable/Factor vs Variable/Factor		Mean	StDev	RelStDev
freqBrush	~~	freqBrush	0.307329	0.0066052	0.0214923
freqToothpaste	~~	freqToothpaste	0.326833	0.00513585	0.015714
impBrush	~~	impBrush	0.390637	0.0033621	0.00860672
ImpToothpaste	~~	ImpToothpaste	0.418199	0.00339048	0.00810734
canBrushDaily	~~	canBrushDaily	0.394082	0.0019941	0.00506011
dentHealthAssess	~~	dentHealthAssess	0.220982	0.00462912	0.0209479
TartarNow	~~	TartarNow	0.247856	0.00202403	0.00816618
Halitosis	~~	Halitosis	0.321547	0.00169504	0.00527153
anestDentalCleaning	~~	anestDentalCleaning	0.163206	0.00230218	0.014106
genHealthAssess	~~	genHealthAssess	0.284096	0.00306821	0.0107999
periodontitis	~~	periodontitis	0.0760617	0.00102319	0.0134522
freqDentStick	~~	freqDentStick	0.81853	0.0202436	0.0247316
impDentStick	~~	impDentStick	0.231534	0.0141879	0.0612779
recLit	~~	recLit	0.097975	0.00123164	0.0125709
recInternet	~~	recInternet	0.134015	0.00140281	0.0104676
recClub	~~	recClub	0.162189	0.000881827	0.00543704
vetRecChewbone	~~	vetRecChewbone	0.0372745	0.00122314	0.0328145
vetRecDentStick	~~	vetRecDentStick	0.0762559	0.000737451	0.00967074
vetRecMarrowbone	~~	vetRecMarrowbone	0.0535047	0.000869421	0.0162494
F1	~~	F1	1	0	0
F2	~~	F2	1	0	0
F3	~~	F3	1	0	0
F4	~~	F4	1	0	0
F5	~~	F5	1	0	0
F1	~~	F2	-0.166185	0.00238196	-0.0143332
F1	~~	F3	0.135567	0.00640801	0.0472681
F1	~~	F4	0.260217	0.0052647	0.0202319
F1	~~	F5	0.0770169	0.0607862	0.789257
F2	~~	F3	0.0284185	0.0048291	0.169928
F2	~~	F4	-0.0907504	0.00626859	-0.0690751
F2	~~	F5	-0.0628759	0.0477727	-0.759794
F3	~~	F4	-0.044259	0.00558144	-0.126109
F3	~~	F5	0.1142	0.0884971	0.774932
F4	~~	F5	0.116234	0.0902957	0.776845

## Sheet: Dog Owners Covariance Matrix
Total number of samples
n=59978
Mean values
	dentHealthAssess	dentHealthImp	impGenHealth	impFeed	impChewBone	impBrush	impTextile	impBreed	impChewToy	impDentStick	ImpToothpaste	recVet	recBreeder	recClub	recFamily	recLit	recInternet	recEcucation	freqBrush	freqTextile	canBrushDaily	homeEaseInspect	freqChewToy	freqChewbone	freqDentStick	freqToothpaste	freqRinse	tartarScraper	anestDentalCleaning	periodontitis	Halitosis	TartarNow	vetRecMarrowbone	vetRecChewbone	vetRecDentStick	vetRecToothpaste	vetRecDentFood	genHealthAssess	diseaseNone
mean	4.25051	3.79256	3.83874	2.84864	2.95942	2.82515	2.32805	3.01907	2.43646	2.54765	2.25774	1.57721	1.76343	1.71896	1.69836	1.34039	1.42656	1.79114	4.11062	4.61086	2.0521	1.93016	2.50719	3.00882	3.41227	4.30356	4.85918	1.36773	1.17535	1.09018	1.57291	1.4968	1.91917	1.88646	1.87771	1.77027	1.93179	4.72838	0.879422
Variance-Covariance matrix
	dentHealthAssess	dentHealthImp	impGenHealth	impFeed	impChewBone	impBrush	impTextile	impBreed	impChewToy	impDentStick	ImpToothpaste	recVet	recBreeder	recClub	recFamily	recLit	recInternet	recEcucation	freqBrush	freqTextile	canBrushDaily	homeEaseInspect	freqChewToy	freqChewbone	freqDentStick	freqToothpaste	freqRinse	tartarScraper	anestDentalCleaning	periodontitis	Halitosis	TartarNow	vetRecMarrowbone	vetRecChewbone	vetRecDentStick	vetRecToothpaste	vetRecDentFood	genHealthAssess	diseaseNone
dentHealthAssess	0.873653	0.0938831	0.0491341	0.025345	0.0673548	-0.131499	-0.098988	0.00177432	0.0432364	0.00416071	-0.101066	0.102463	0.00919461	0.00724564	0.0327826	0.0163832	0.0262099	0.0135405	0.060221	0.0384792	0.0812505	-0.240603	-0.18803	-0.177877	-0.0324845	0.0691264	0.0619036	-0.109712	-0.206939	-0.138803	-0.307134	-0.344322	0.0002912	0.00946968	0.0213829	0.0775423	0.0158866	0.191874	0.0393264
dentHealthImp	0.0938831	0.183454	0.0419096	0.0424635	0.024044	0.0739708	0.0448612	0.0407042	0.0162135	0.0172711	0.0450649	-0.0102095	-0.0142122	-0.0152001	-0.00490278	-0.0134693	-0.00858304	-0.0143327	-0.0769398	-0.0301901	-0.0568675	-0.037514	-0.0417092	-0.0355347	-0.0268864	-0.0606247	-0.00853763	0.00984305	0.000811564	-0.00360042	-0.0380288	-0.045748	-0.00294583	-0.00324599	-0.00192728	-0.00674181	-0.00222832	0.0319047	0.00173023
impGenHealth	0.0491341	0.0419096	0.157532	0.0485368	0.0323206	0.0162542	0.0145545	0.0420241	0.0377718	0.0236237	0.0162213	0.000930207	-0.00472024	-0.00682235	-0.00275939	-0.00674815	-0.00405733	-0.00773785	-0.0207754	-0.0117176	-0.0185749	-0.0270356	-0.0307201	-0.0210696	-0.0186829	-0.0152384	-0.00178393	0.000729135	-0.00646978	-0.00423078	-0.0201713	-0.023275	-0.00263075	-0.00230379	-0.00173126	0.000483693	-0.00197928	0.0255086	0.00251386
impFeed	0.025345	0.0424635	0.0485368	0.74792	0.0846258	0.0640701	0.0862009	0.091821	0.170235	0.229914	0.124111	-0.00833774	-0.0195005	-0.00899092	-0.0142609	0.00338586	0.00377276	-0.0208585	-0.0537999	-0.0537646	-0.0570721	0.0128711	-0.107187	-0.0438657	-0.182027	-0.064746	-0.0232147	-0.0404606	0.00161405	0.00231225	-0.00617107	-0.0234433	-0.0097666	-0.0201366	-0.032399	-0.014581	-0.0345999	0.0157105	0.0108941
impChewBone	0.0673548	0.024044	0.0323206	0.0846258	0.694187	-0.052213	0.0150305	0.0376549	0.187177	0.157327	0.00327376	0.0273427	0.00670571	0.00064954	-0.000303472	-0.00130862	-0.00724881	0.00627966	0.060911	0.00274816	0.0259903	-0.0198242	-0.140779	-0.4992	-0.118554	0.0400965	0.00190487	-0.0293768	-0.0285143	-0.0126131	-0.0311209	-0.0358436	-0.0137509	-0.0507421	-0.0164507	0.0164201	-0.00233455	0.0249743	0.0102292
impBrush	-0.131499	0.0739708	0.0162542	0.0640701	-0.052213	0.874592	0.372815	0.060657	0.0355162	0.0807178	0.490604	-0.185234	-0.122862	-0.100642	-0.102295	-0.0929742	-0.0777082	-0.0973092	-0.626472	-0.205211	-0.414669	0.127058	-0.141823	0.0476098	-0.0875093	-0.517524	-0.0762086	0.0899084	0.081379	0.0395443	0.0817165	0.0762114	0.00207312	-0.011583	-0.0272856	-0.125685	-0.0168281	-0.023433	-0.00936187
impTextile	-0.098988	0.0448612	0.0145545	0.0862009	0.0150305	0.372815	0.694453	0.071089	0.100842	0.0951935	0.256092	-0.105544	-0.0673633	-0.0626962	-0.051634	-0.0581313	-0.0530191	-0.0661499	-0.269814	-0.309839	-0.207049	0.0961405	-0.122704	-0.00464412	-0.0828448	-0.235722	-0.0648458	0.0595136	0.0660397	0.0300208	0.0496927	0.0549875	-0.00346126	-0.0161388	-0.0249217	-0.066638	-0.0148212	-0.019252	-0.00552739
impBreed	0.00177432	0.0407042	0.0420241	0.091821	0.0376549	0.060657	0.071089	0.624376	0.0334743	0.0123795	0.0515054	-0.0199632	-0.0203305	-0.0309034	-0.0137206	-0.0251664	-0.0275436	-0.0325302	-0.0380905	-0.0335932	-0.0240026	-0.0378829	0.00473147	-0.00898828	0.00817589	-0.0346679	-0.0174051	0.0484904	0.0217984	0.0154531	-0.000440321	0.00211185	-0.00992932	-0.0110394	-0.00837145	-0.0156091	-0.0117707	0.00429713	-0.00253529
impChewToy	0.0432364	0.0162135	0.0377718	0.170235	0.187177	0.0355162	0.100842	0.0334743	0.904919	0.256725	0.120192	0.00673181	-0.0174245	0.00533488	-0.0226514	0.0114749	-0.00287433	-0.00657694	-0.0431651	-0.0631913	-0.0606055	0.04639	-0.600882	-0.163394	-0.206085	-0.0577326	-0.0164673	-0.0691692	-0.0199618	-0.00591581	-0.00671324	-0.0471881	-0.00708675	-0.0319407	-0.0339058	-0.00827012	-0.0134125	0.0183132	0.0109789
impDentStick	0.00416071	0.0172711	0.0236237	0.229914	0.157327	0.0807178	0.0951935	0.0123795	0.256725	0.86527	0.172664	0.00088916	-0.0136616	0.00427167	-0.0128366	0.0174427	0.0183721	-0.00347764	-0.0437612	-0.0484324	-0.0778867	0.0852512	-0.199552	-0.103585	-0.69648	-0.0666102	-0.0212505	-0.0730111	-0.00841395	-0.00190478	0.000627291	-0.0211973	0.00191759	-0.0180486	-0.0733278	-0.011453	-0.0146483	0.011234	0.0149326
ImpToothpaste	-0.101066	0.0450649	0.0162213	0.124111	0.00327376	0.490604	0.256092	0.0515054	0.120192	0.172664	0.768203	-0.11703	-0.0828628	-0.0595471	-0.0725759	-0.0483037	-0.0433689	-0.0607105	-0.444006	-0.141141	-0.304508	0.1014	-0.137246	0.0152834	-0.142742	-0.544921	-0.0715956	0.0329157	0.0493739	0.0264411	0.0672822	0.0535203	-0.000207657	-0.0146183	-0.0334536	-0.147982	-0.0176829	-0.0189087	0.000583695
recVet	0.102463	-0.0102095	0.000930207	-0.00833774	0.0273427	-0.185234	-0.105544	-0.0199632	0.00673181	0.00088916	-0.11703	0.244042	0.0618913	0.0554292	0.0472667	0.0479292	0.0406092	0.0458631	0.184374	0.0666109	0.0994417	-0.0633586	0.00623942	-0.0350525	0.0121428	0.153521	0.0330315	-0.0466676	-0.0694689	-0.0306974	-0.0551236	-0.0656114	0.0153279	0.0285745	0.0363781	0.113217	0.0187467	0.027133	0.0103605
recBreeder	0.00919461	-0.0142122	-0.00472024	-0.0195005	0.00670571	-0.122862	-0.0673633	-0.0203305	-0.0174245	-0.0136616	-0.0828628	0.0618913	0.180608	0.0751851	0.0523363	0.0401623	0.0342033	0.0312701	0.124408	0.0544618	0.0636124	-0.0211747	0.0579966	0.00523777	0.0203356	0.105027	0.0157882	-0.0262636	-0.0104205	-0.00527523	-0.0102369	-0.00758493	0.00818828	0.0154052	0.0174527	0.0403705	0.00898998	-0.0026504	-0.00269895
recClub	0.00724564	-0.0152001	-0.00682235	-0.00899092	0.00064954	-0.100642	-0.0626962	-0.0309034	0.00533488	0.00427167	-0.0595471	0.0554292	0.0751851	0.202058	0.0446419	0.0691872	0.0628247	0.0355713	0.0943975	0.0450108	0.05044	-0.0128926	0.0340652	0.00924802	0.00977352	0.0789107	0.0156121	-0.0344209	-0.0122937	-0.0062503	-0.00258479	-0.0101032	0.00904573	0.0133075	0.0142988	0.035557	0.00760759	0.00257826	0.0022266
recFamily	0.0327826	-0.00490278	-0.00275939	-0.0142609	-0.000303472	-0.102295	-0.051634	-0.0137206	-0.0226514	-0.0128366	-0.0725759	0.0472667	0.0523363	0.0446419	0.210658	0.0400881	0.0442379	0.0238476	0.0821716	0.0353407	0.0600837	-0.0395416	0.0580891	0.00542824	0.0152517	0.069844	0.0121599	-0.017389	-0.00979727	-0.00707618	-0.0301101	-0.0247581	0.00736333	0.0143689	0.0165804	0.0323065	0.00950322	0.00558412	-0.000308267
recLit	0.0163832	-0.0134693	-0.00674815	0.00338586	-0.00130862	-0.0929742	-0.0581313	-0.0251664	0.0114749	0.0174427	-0.0483037	0.0479292	0.0401623	0.0691872	0.0400881	0.224529	0.120203	0.0290459	0.0703187	0.0327748	0.0455221	-0.0245277	0.0425712	0.014121	0.00333695	0.0564465	0.0104364	-0.035775	-0.0120196	-0.00460472	-0.0103462	-0.0225027	0.00587255	0.0102217	0.00794924	0.0258642	0.00537775	0.0066245	0.00656437
recInternet	0.0262099	-0.00858304	-0.00405733	0.00377276	-0.00724881	-0.0777082	-0.0530191	-0.0275436	-0.00287433	0.0183721	-0.0433689	0.0406092	0.0342033	0.0628247	0.0442379	0.120203	0.24461	0.0235669	0.0544175	0.0324762	0.0453176	-0.0350494	0.0625265	0.0214474	-0.00585992	0.04848	0.0136835	-0.0278628	-0.0113392	-0.00622311	-0.0190795	-0.0228938	0.00583466	0.011852	0.00975026	0.0267689	0.00702006	0.0104545	0.00594988
recEcucation	0.0135405	-0.0143327	-0.00773785	-0.0208585	0.00627966	-0.0973092	-0.0661499	-0.0325302	-0.00657694	-0.00347764	-0.0607105	0.0458631	0.0312701	0.0355713	0.0238476	0.0290459	0.0235669	0.16524	0.104103	0.050873	0.0545157	0.00677069	0.0116298	-0.00491043	0.0090948	0.0830937	0.021391	-0.0393215	-0.0166467	-0.00854122	-0.00930616	-0.00941363	0.00732693	0.0103317	0.0131052	0.0281128	0.00946286	0.00432604	0.00302658
freqBrush	0.060221	-0.0769398	-0.0207754	-0.0537999	0.060911	-0.626472	-0.269814	-0.0380905	-0.0431651	-0.0437612	-0.444006	0.184374	0.124408	0.0943975	0.0821716	0.0703187	0.0544175	0.104103	1.12635	0.261216	0.442725	-0.0349067	0.116142	-0.0396072	0.0879604	0.841054	0.112032	-0.0867153	-0.0765365	-0.041422	-0.0403865	-0.0190116	0.00622413	0.0202636	0.032653	0.13634	0.0232349	0.00547166	0.00185124
freqTextile	0.0384792	-0.0301901	-0.0117176	-0.0537646	0.00274816	-0.205211	-0.309839	-0.0335932	-0.0631913	-0.0484324	-0.141141	0.0666109	0.0544618	0.0450108	0.0353407	0.0327748	0.0324762	0.050873	0.261216	0.551101	0.133919	-0.0359658	0.0872955	0.010485	0.0720498	0.242478	0.0792854	-0.0401665	-0.0386879	-0.0198097	-0.0159941	-0.0139673	0.00952759	0.0193397	0.0253203	0.0448839	0.01669	0.00766088	0.000445506
canBrushDaily	0.0812505	-0.0568675	-0.0185749	-0.0570721	0.0259903	-0.414669	-0.207049	-0.0240026	-0.0606055	-0.0778867	-0.304508	0.0994417	0.0636124	0.05044	0.0600837	0.0455221	0.0453176	0.0545157	0.442725	0.133919	0.641015	-0.0861454	0.140138	-0.0150151	0.0993658	0.379102	0.0534881	-0.0164925	-0.0454835	-0.0226891	-0.0504918	-0.043725	-0.00304129	0.00536568	0.0179597	0.0780619	0.00970624	0.0140687	0.00334803
homeEaseInspect	-0.240603	-0.037514	-0.0270356	0.0128711	-0.0198242	0.127058	0.0961405	-0.0378829	0.04639	0.0852512	0.1014	-0.0633586	-0.0211747	-0.0128926	-0.0395416	-0.0245277	-0.0350494	0.00677069	-0.0349067	-0.0359658	-0.0861454	0.773237	-0.0927255	0.0321114	-0.0819149	-0.0466743	-0.0111691	-0.0627334	0.0704359	0.0399283	0.126164	0.113145	0.0113778	6.24e-06	-0.0118928	-0.0420554	-0.00491396	-0.0675226	-0.00832151
freqChewToy	-0.18803	-0.0417092	-0.0307201	-0.107187	-0.140779	-0.141823	-0.122704	0.00473147	-0.600882	-0.199552	-0.137246	0.00623942	0.0579966	0.0340652	0.0580891	0.0425712	0.0625265	0.0116298	0.116142	0.0872955	0.140138	-0.0927255	2.3785	0.403633	0.294426	0.115705	0.00486341	0.136461	0.0854482	0.0426936	0.0933871	0.14948	-0.00553816	0.0221908	0.0185939	0.0072447	0.00640075	-0.0887246	-0.0285781
freqChewbone	-0.177877	-0.0355347	-0.0210696	-0.0438657	-0.4992	0.0476098	-0.00464412	-0.00898828	-0.163394	-0.103585	0.0152834	-0.0350525	0.00523777	0.00924802	0.00542824	0.014121	0.0214474	-0.00491043	-0.0396072	0.010485	-0.0150151	0.0321114	0.403633	1.65904	0.202209	-0.0255362	-0.000375263	0.0512775	0.0669964	0.0339679	0.112542	0.113097	0.00699866	0.0676437	0.00813135	-0.0271516	-0.000598859	-0.0717161	-0.0285645
freqDentStick	-0.0324845	-0.0268864	-0.0186829	-0.182027	-0.118554	-0.0875093	-0.0828448	0.00817589	-0.206085	-0.69648	-0.142742	0.0121428	0.0203356	0.00977352	0.0152517	0.00333695	-0.00585992	0.0090948	0.0879604	0.0720498	0.0993658	-0.0819149	0.294426	0.202209	1.58042	0.116492	0.031529	0.0675096	0.00950663	0.00748693	0.0302225	0.0260876	-0.00282317	0.0169822	0.0818144	0.0165336	0.014382	-0.0254388	-0.0194154
freqToothpaste	0.0691264	-0.0606247	-0.0152384	-0.064746	0.0400965	-0.517524	-0.235722	-0.0346679	-0.0577326	-0.0666102	-0.544921	0.153521	0.105027	0.0789107	0.069844	0.0564465	0.04848	0.0830937	0.841054	0.242478	0.379102	-0.0466743	0.115705	-0.0255362	0.116492	1.07071	0.118077	-0.0584949	-0.0708864	-0.0368969	-0.0460672	-0.0272807	0.00346241	0.016944	0.0327396	0.170662	0.0217228	0.0110929	0.000722866
freqRinse	0.0619036	-0.00853763	-0.00178393	-0.0232147	0.00190487	-0.0762086	-0.0648458	-0.0174051	-0.0164673	-0.0212505	-0.0715956	0.0330315	0.0157882	0.0156121	0.0121599	0.0104364	0.0136835	0.021391	0.112032	0.0792854	0.0534881	-0.0111691	0.00486341	-0.000375263	0.031529	0.118077	0.260344	-0.0348819	-0.0403157	-0.023831	-0.0289144	-0.0230094	0.00564071	0.00905393	0.01304	0.0286387	0.0109194	0.0148212	0.00416163
tartarScraper	-0.109712	0.00984305	0.000729135	-0.0404606	-0.0293768	0.0899084	0.0595136	0.0484904	-0.0691692	-0.0730111	0.0329157	-0.0466676	-0.0262636	-0.0344209	-0.017389	-0.035775	-0.0278628	-0.0393215	-0.0867153	-0.0401665	-0.0164925	-0.0627334	0.136461	0.0512775	0.0675096	-0.0584949	-0.0348819	0.536326	0.0530959	0.0360459	0.0669406	0.10345	-0.00745655	-0.00691475	-0.00392926	-0.02686	-0.00819642	-0.0350506	-0.0150815
anestDentalCleaning	-0.206939	0.000811564	-0.00646978	0.00161405	-0.0285143	0.081379	0.0660397	0.0217984	-0.0199618	-0.00841395	0.0493739	-0.0694689	-0.0104205	-0.0122937	-0.00979727	-0.0120196	-0.0113392	-0.0166467	-0.0765365	-0.0386879	-0.0454835	0.0704359	0.0854482	0.0669964	0.00950663	-0.0708864	-0.0403157	0.0530959	0.232037	0.0787226	0.0877621	0.0809672	-0.0037	-0.00978513	-0.0154197	-0.051201	-0.0121655	-0.0572955	-0.0183051
periodontitis	-0.138803	-0.00360042	-0.00423078	0.00231225	-0.0126131	0.0395443	0.0300208	0.0154531	-0.00591581	-0.00190478	0.0264411	-0.0306974	-0.00527523	-0.0062503	-0.00707618	-0.00460472	-0.00622311	-0.00854122	-0.041422	-0.0198097	-0.0226891	0.0399283	0.0426936	0.0339679	0.00748693	-0.0368969	-0.023831	0.0360459	0.0787226	0.106361	0.0542396	0.048949	-0.00081352	-0.00476605	-0.00754468	-0.0229649	-0.00596997	-0.0378283	-0.0110008
Halitosis	-0.307134	-0.0380288	-0.0201713	-0.00617107	-0.0311209	0.0817165	0.0496927	-0.000440321	-0.00671324	0.000627291	0.0672822	-0.0551236	-0.0102369	-0.00258479	-0.0301101	-0.0103462	-0.0190795	-0.00930616	-0.0403865	-0.0159941	-0.0504918	0.126164	0.0933871	0.112542	0.0302225	-0.0460672	-0.0289144	0.0669406	0.0877621	0.0542396	0.471208	0.200277	-0.00200964	-0.00837792	-0.0141838	-0.043798	-0.0107745	-0.091197	-0.0200863
TartarNow	-0.344322	-0.045748	-0.023275	-0.0234433	-0.0358436	0.0762114	0.0549875	0.00211185	-0.0471881	-0.0211973	0.0535203	-0.0656114	-0.00758493	-0.0101032	-0.0247581	-0.0225027	-0.0228938	-0.00941363	-0.0190116	-0.0139673	-0.043725	0.113145	0.14948	0.113097	0.0260876	-0.0272807	-0.0230094	0.10345	0.0809672	0.048949	0.200277	0.417525	-0.0014092	-0.00581556	-0.012271	-0.0454776	-0.0061623	-0.0991822	-0.0251955
vetRecMarrowbone	0.0002912	-0.00294583	-0.00263075	-0.0097666	-0.0137509	0.00207312	-0.00346126	-0.00992932	-0.00708675	0.00191759	-0.000207657	0.0153279	0.00818828	0.00904573	0.00736333	0.00587255	0.00583466	0.00732693	0.00622413	0.00952759	-0.00304129	0.0113778	-0.00553816	0.00699866	-0.00282317	0.00346241	0.00564071	-0.00745655	-0.0037	-0.00081352	-0.00200964	-0.0014092	0.0742974	0.0374402	0.0230441	0.0142763	0.0132939	0.000170138	0.000157395
vetRecChewbone	0.00946968	-0.00324599	-0.00230379	-0.0201366	-0.0507421	-0.011583	-0.0161388	-0.0110394	-0.0319407	-0.0180486	-0.0146183	0.0285745	0.0154052	0.0133075	0.0143689	0.0102217	0.011852	0.0103317	0.0202636	0.0193397	0.00536568	6.24e-06	0.0221908	0.0676437	0.0169822	0.016944	0.00905393	-0.00691475	-0.00978513	-0.00476605	-0.00837792	-0.00581556	0.0374402	0.100652	0.0435029	0.0269188	0.0189656	0.00310608	0.000814761
vetRecDentStick	0.0213829	-0.00192728	-0.00173126	-0.032399	-0.0164507	-0.0272856	-0.0249217	-0.00837145	-0.0339058	-0.0733278	-0.0334536	0.0363781	0.0174527	0.0142988	0.0165804	0.00794924	0.00975026	0.0131052	0.032653	0.0253203	0.0179597	-0.0118928	0.0185939	0.00813135	0.0818144	0.0327396	0.01304	-0.00392926	-0.0154197	-0.00754468	-0.0141838	-0.012271	0.0230441	0.0435029	0.107341	0.0387965	0.023754	0.00558039	0.00050959
vetRecToothpaste	0.0775423	-0.00674181	0.000483693	-0.014581	0.0164201	-0.125685	-0.066638	-0.0156091	-0.00827012	-0.011453	-0.147982	0.113217	0.0403705	0.035557	0.0323065	0.0258642	0.0267689	0.0281128	0.13634	0.0448839	0.0780619	-0.0420554	0.0072447	-0.0271516	0.0165336	0.170662	0.0286387	-0.02686	-0.051201	-0.0229649	-0.043798	-0.0454776	0.0142763	0.0269188	0.0387965	0.176959	0.0203938	0.0197142	0.0055615
vetRecDentFood	0.0158866	-0.00222832	-0.00197928	-0.0345999	-0.00233455	-0.0168281	-0.0148212	-0.0117707	-0.0134125	-0.0146483	-0.0176829	0.0187467	0.00898998	0.00760759	0.00950322	0.00537775	0.00702006	0.00946286	0.0232349	0.01669	0.00970624	-0.00491396	0.00640075	-0.000598859	0.014382	0.0217228	0.0109194	-0.00819642	-0.0121655	-0.00596997	-0.0107745	-0.0061623	0.0132939	0.0189656	0.023754	0.0203938	0.063557	0.00464875	0.000312074
genHealthAssess	0.191874	0.0319047	0.0255086	0.0157105	0.0249743	-0.023433	-0.019252	0.00429713	0.0183132	0.011234	-0.0189087	0.027133	-0.0026504	0.00257826	0.00558412	0.0066245	0.0104545	0.00432604	0.00547166	0.00766088	0.0140687	-0.0675226	-0.0887246	-0.0717161	-0.0254388	0.0110929	0.0148212	-0.0350506	-0.0572955	-0.0378283	-0.091197	-0.0991822	0.000170138	0.00310608	0.00558039	0.0197142	0.00464875	0.337965	0.0656197
diseaseNone	0.0393264	0.00173023	0.00251386	0.0108941	0.0102292	-0.00936187	-0.00552739	-0.00253529	0.0109789	0.0149326	0.000583695	0.0103605	-0.00269895	0.0022266	-0.000308267	0.00656437	0.00594988	0.00302658	0.00185124	0.000445506	0.00334803	-0.00832151	-0.0285781	-0.0285645	-0.0194154	0.000722866	0.00416163	-0.0150815	-0.0183051	-0.0110008	-0.0200863	-0.0251955	0.000157395	0.000814761	0.00050959	0.0055615	0.000312074	0.0656197	0.10604

## Sheet: VHP EFA & CFA loadings
				Exploratory Factor Analysis				Confirmatory Factor Analysis
Factor	Variable		Mean	StDev	RelStDev		Mean	StDev	RelStDev		Question	Long name
1	impChewBone		0.496566	0.023656	0.0476392		0.673153	0.0317935	0.0472307		8	Do you consider special dental chews that according to the manufacturer benefits dental health to be important for good dental health in dogs?
1	impChewToy		0.48152	0.0327313	0.0679749		0.612262	0.0500669	0.0817735		8	Do you consider special dog food that according to the manufacturer benefits dental health to be important for good dental health in dogs?
1	impDentFeed		0.592547	0.0404811	0.068317		0.724161	0.0441719	0.0609973		8	Do you consider chewing bones (e.g. rawhide, bully sticks, pig ears or pig tails) to be important for good dental health in dogs?
1	impDentStick		0.656538	0.0158056	0.0240741		0.840352	0.0281095	0.0334497		8	Do you consider chewing toys (e.g. squeaky toys, textile toys, artificial bones, stuffed toys) to be important for good dental health in dogs?
1	impToothpaste		0.505559	0.0198425	0.0392486		0.545711	0.036215	0.066363		11	Do you recommend that dog owners use special dental chews that according to the manufacturer benefits dental health to improve the dog’s dental health?
1	recChewBone		0.481702	0.0274662	0.0570191		0.425298	0.0282646	0.0664584		8	Do you consider dog toothpaste to be important for good dental health in dogs?
1	recDentFeed		0.570998	0.0296536	0.0519329		0.438894	0.0409752	0.0933601		11	Do you recommend that dog owners use special dog food that according to the manufacturer benefits dental health to improve the dog’s dental health?
1	recDentStick		0.624158	0.021623	0.0346434		0.519737	0.0229852	0.0442247		11	Do you recommend that dog owners use chewing bones (e.g. rawhide, bully sticks, pig ears or pig tails) to improve the dog’s dental health?
2	freqDentProb		0.455752	0.0337056	0.0739561		0.236636	0.0189873	0.0802385		11	Do you recommend that dog owners use tooth brushing to improve the dog’s dental health?
2	freqPeriodontitis		0.516548	0.034777	0.0673258		0.298554	0.0216454	0.0725009		16	What dental cleaning frequency do you recommend?
2	impBrush		0.653331	0.036038	0.0551605		0.509184	0.0347263	0.0681999		8	Do you consider tooth brushing to be important for good dental health in dogs?
2	recBrush		0.77378	0.0311727	0.0402862		0.648254	0.0362823	0.0559692		11	Do you recommend that dog owners use dental cleaning with textiles (e.g. fingercloth, microfiber, cloth or gauze) to improve the dog’s dental health?
2	recFreqDentClean		-0.442075	0.0199669	-0.0451664		-0.588985	0.0268125	-0.0455232		11	Do you recommend that dog owners use mouthwash or mouth gel with chlorhexidine to improve the dog’s dental health?
2	recRinse		0.452572	0.0344276	0.0760711		0.306172	0.0257323	0.0840452		10	How common or uncommon do you consider gum disease (periodontal disease) to be in the dogs you meet?
2	recTextile		0.506988	0.0348871	0.0688124		0.408529	0.0293969	0.0719579		9	How common or uncommon do you consider dental problems to be in the dogs you meet?

## Sheet: VHP CFA (co)variance
				Standardized variance / covariance
	Variable/Factor vs Variable/Factor		Mean	StDev	RelStDev
freqDentProb	~~	freqDentProb	0.263641	0.0184663	0.0700432
freqPeriodontitis	~~	freqPeriodontitis	0.30489	0.0137221	0.0450067
impBrush	~~	impBrush	0.290271	0.0178086	0.0613516
impChewBone	~~	impChewBone	1.08432	0.0373473	0.0344429
impChewToy	~~	impChewToy	1.17441	0.0557849	0.0475002
impDentFeed	~~	impDentFeed	0.935764	0.0746899	0.0798171
impDentStick	~~	impDentStick	0.686274	0.0431441	0.0628672
impToothpaste	~~	impToothpaste	1.30869	0.0457525	0.0349606
recBrush	~~	recBrush	0.160223	0.0282508	0.176322
recChewBone	~~	recChewBone	0.532756	0.0198521	0.037263
recDentFeed	~~	recDentFeed	0.535336	0.0331669	0.0619552
recDentStick	~~	recDentStick	0.434152	0.0371999	0.085684
recFreqDentClean	~~	recFreqDentClean	1.28877	0.0301945	0.0234289
recRinse	~~	recRinse	0.564151	0.0237399	0.0420808
recTextile	~~	recTextile	0.666072	0.029522	0.0443225
F1	~~	F1	1	0	0
F1	~~	F2	-0.0902653	0.0510879	-0.565975
F2	~~	F2	1	0	0

## Sheet: VHP Covariance Matrix
Total number of samples
n=1436
Mean values
	impGenHealth	impDentFeed	impChewBone	impBrush	impTextile	impDentClean	impBreed	impChewToy	impDentStick	impToothpaste	impRinse	freqDentProb	freqPeriodontitis	recChewBone	recDentStick	recToothpaste	recRinse	recDentFeed	recBrush	recTextile	recFreqDentClean	followUp
mean	4.40877	2.91922	2.86699	4.66574	3.9812	3.71518	4.46797	2.30292	2.40042	2.70404	3.15808	3.55989	3.11838	1.65251	1.60585	2.19359	2.00766	1.74652	3.54666	2.54526	1.83565	1.73329
Variance-Covariance matrix
	impGenHealth	impDentFeed	impChewBone	impBrush	impTextile	impDentClean	impBreed	impChewToy	impDentStick	impToothpaste	impRinse	freqDentProb	freqPeriodontitis	recChewBone	recDentStick	recToothpaste	recRinse	recDentFeed	recBrush	recTextile	recFreqDentClean	followUp
impGenHealth	0.528954	0.123636	0.0718299	-0.0103054	0.0153567	0.0767866	0.0273893	0.0809639	0.06408	0.128034	0.0586817	-0.00463735	-0.00103947	0.0585215	0.0643668	0.0274291	0.0358909	0.0646647	-0.0131623	0.0243412	0.0135685	0.0456868
impDentFeed	0.123636	1.44573	0.47984	-0.0611668	0.0772257	0.124712	0.0252851	0.44609	0.640034	0.476424	0.362604	-0.0843574	-0.0921724	0.217903	0.285212	0.164081	0.0194345	0.435259	-0.0896082	-0.0144594	0.267551	-0.0243475
impChewBone	0.0718299	0.47984	1.54954	-0.0709714	0.113177	0.0129614	0.06159	0.643804	0.545979	0.281862	0.223828	-0.0955131	-0.115253	0.570473	0.220709	0.0250706	0.0177443	0.157899	-0.14257	0.00149515	0.247812	-0.0327123
impBrush	-0.0103054	-0.0611668	-0.0709714	0.548818	0.231341	0.140966	0.00531286	-0.0213213	-0.047247	0.0800967	0.130228	0.128046	0.139251	-0.068151	-0.0398552	0.122596	0.0966389	0.00928829	0.340345	0.178904	-0.335809	0.0397057
impTextile	0.0153567	0.0772257	0.113177	0.231341	1.08884	0.123561	0.0206516	0.233574	0.116942	0.149832	0.262208	0.0621024	0.0398581	0.0352736	0.0225491	0.0802976	0.0977051	0.000805567	0.13154	0.445103	-0.127134	0.0068284
impDentClean	0.0767866	0.124712	0.0129614	0.140966	0.123561	0.860285	0.0671765	0.0612517	0.133638	0.209723	0.204637	0.0996477	0.177992	-0.0091461	0.0827822	0.109533	0.127619	0.116603	0.105633	0.0717862	-0.0935312	0.0549926
impBreed	0.0273893	0.0252851	0.06159	0.00531286	0.0206516	0.0671765	0.533468	0.0260868	0.00830608	0.0333699	0.0548931	0.0409442	0.044213	0.0170838	-0.0112411	0.00341832	0.0110469	-0.0032475	-0.00233711	-0.0107441	0.034453	-0.0256229
impChewToy	0.0809639	0.44609	0.643804	-0.0213213	0.233574	0.0612517	0.0260868	1.54929	0.561546	0.357312	0.266367	-0.0658896	-0.0686392	0.25377	0.224708	0.0848689	0.0387929	0.205759	-0.0793003	0.116941	0.167589	0.0118608
impDentStick	0.06408	0.640034	0.545979	-0.047247	0.116942	0.133638	0.00830608	0.561546	1.3859	0.462145	0.358261	-0.105182	-0.094823	0.240982	0.507761	0.133578	0.0533766	0.300176	-0.11103	-0.0296357	0.313936	0.00652267
impToothpaste	0.128034	0.476424	0.281862	0.0800967	0.149832	0.209723	0.0333699	0.357312	0.462145	1.58691	0.475389	-0.0509041	-0.0165064	0.136108	0.260966	0.606465	0.15976	0.257331	-0.00952656	0.0444164	0.114392	0.0325066
impRinse	0.0586817	0.362604	0.223828	0.130228	0.262208	0.204637	0.0548931	0.266367	0.358261	0.475389	1.34294	0.00690264	0.027266	0.0438195	0.0930119	0.151257	0.270565	0.143931	0.0222361	0.0336062	0.0678093	0.0143163
freqDentProb	-0.00463735	-0.0843574	-0.0955131	0.128046	0.0621024	0.0996477	0.0409442	-0.0658896	-0.105182	-0.0509041	0.00690264	0.324634	0.181755	-0.056875	-0.0495492	0.0329972	0.0563353	-0.0119865	0.13135	0.0840469	-0.167154	0.0379354
freqPeriodontitis	-0.00103947	-0.0921724	-0.115253	0.139251	0.0398581	0.177992	0.044213	-0.0686392	-0.094823	-0.0165064	0.027266	0.181755	0.401306	-0.0577883	-0.031355	0.0829889	0.107106	-0.00342026	0.174264	0.104045	-0.223736	0.0664399
recChewBone	0.0585215	0.217903	0.570473	-0.068151	0.0352736	-0.0091461	0.0170838	0.25377	0.240982	0.136108	0.0438195	-0.056875	-0.0577883	0.721673	0.260849	0.128643	0.123221	0.20872	-0.00154562	0.124102	0.159576	0.0264182
recDentStick	0.0643668	0.285212	0.220709	-0.0398552	0.0225491	0.0827822	-0.0112411	0.224708	0.507761	0.260966	0.0930119	-0.0495492	-0.031355	0.260849	0.697499	0.223396	0.188387	0.314655	0.0316433	0.12308	0.181171	0.0704114
recToothpaste	0.0274291	0.164081	0.0250706	0.122596	0.0802976	0.109533	0.00341832	0.0848689	0.133578	0.606465	0.151257	0.0329972	0.0829889	0.128643	0.223396	0.805701	0.250084	0.2505	0.216745	0.202381	-0.0761756	0.0823319
recRinse	0.0358909	0.0194345	0.0177443	0.0966389	0.0977051	0.127619	0.0110469	0.0387929	0.0533766	0.15976	0.270565	0.0563353	0.107106	0.123221	0.188387	0.250084	0.637572	0.210305	0.209747	0.254357	-0.0635486	0.11633
recDentFeed	0.0646647	0.435259	0.157899	0.00928829	0.000805567	0.116603	-0.0032475	0.205759	0.300176	0.257331	0.143931	-0.0119865	-0.00342026	0.20872	0.314655	0.2505	0.210305	0.725946	0.0564343	0.132039	0.115107	0.0647501
recBrush	-0.0131623	-0.0896082	-0.14257	0.340345	0.13154	0.105633	-0.00233711	-0.0793003	-0.11103	-0.00952656	0.0222361	0.13135	0.174264	-0.00154562	0.0316433	0.216745	0.209747	0.0564343	0.585278	0.284995	-0.374905	0.0741253
recTextile	0.0243412	-0.0144594	0.00149515	0.178904	0.445103	0.0717862	-0.0107441	0.116941	-0.0296357	0.0444164	0.0336062	0.0840469	0.104045	0.124102	0.12308	0.202381	0.254357	0.132039	0.284995	0.837671	-0.157713	0.0904783
recFreqDentClean	0.0135685	0.267551	0.247812	-0.335809	-0.127134	-0.0935312	0.034453	0.167589	0.313936	0.114392	0.0678093	-0.167154	-0.223736	0.159576	0.181171	-0.0761756	-0.0635486	0.115107	-0.374905	-0.157713	1.6329	-0.0835849
followUp	0.0456868	-0.0243475	-0.0327123	0.0397057	0.0068284	0.0549926	-0.0256229	0.0118608	0.00652267	0.0325066	0.0143163	0.0379354	0.0664399	0.0264182	0.0704114	0.0823319	0.11633	0.0647501	0.0741253	0.0904783	-0.0835849	0.45216
